# Supplementary material for: Solvent-free processing of lignin into robust room temperature phosphorescent materials
Source: Nat Commun. 2025 Mar 12;16:2455. doi: 10.1038/s41467-025-57712-x (PMC11904197; doi:10.1038/s41467-025-57712-x)
Supplement: Supplementary file 3 — Source Data [file 41467_2025_57712_MOESM3_ESM.xlsx]

## Sheet: Fig.2b-1
2D COS synchronous
Wavenumber (cm-1)	Wavenumber (cm-1)
	3670.84	3669.87	3668.91	3667.94	3666.98	3666.02	3665.05	3664.09	3663.12	3662.16	3661.2	3660.23	3659.27	3658.3	3657.34	3656.37	3655.41	3654.45	3653.48	3652.52	3651.55	3650.59	3649.62	3648.66	3647.7	3646.73	3645.77	3644.8	3643.84	3642.87	3641.91	3640.95	3639.98	3639.02	3638.05	3637.09	3636.12	3635.16	3634.2	3633.23	3632.27	3631.3	3630.34	3629.38	3628.41	3627.45	3626.48	3625.52	3624.55
3670.84	153.423	153.884	154.368	154.886	155.454	156.084	156.782	157.538	158.33	159.131	159.917	160.671	161.384	162.064	162.724	163.386	164.068	164.777	165.508	166.238	166.924	167.509	167.941	168.197	168.311	168.369	168.473	168.691	169.04	169.499	170.025	170.578	171.125	171.655	172.169	172.679	173.198	173.728	174.261	174.776	175.235	175.599	175.836	175.935	175.929	175.889	175.901	176.016	176.247
3669.87	153.884	154.4	154.938	155.508	156.127	156.806	157.55	158.348	159.179	160.017	160.839	161.63	162.382	163.102	163.805	164.509	165.231	165.978	166.745	167.512	168.237	168.866	169.349	169.659	169.829	169.94	170.092	170.35	170.735	171.226	171.782	172.362	172.938	173.497	174.041	174.581	175.128	175.685	176.244	176.782	177.266	177.658	177.927	178.064	178.1	178.103	178.156	178.308	178.569
3668.91	154.368	154.938	155.529	156.151	156.82	157.547	158.336	159.175	160.044	160.918	161.776	162.603	163.393	164.154	164.898	165.643	166.404	167.188	167.991	168.794	169.557	170.23	170.762	171.126	171.35	171.512	171.711	172.01	172.43	172.952	173.536	174.144	174.748	175.335	175.908	176.477	177.053	177.637	178.22	178.782	179.29	179.708	180.009	180.183	180.26	180.305	180.398	180.586	180.878
3667.94	154.886	155.508	156.151	156.824	157.542	158.316	159.149	160.028	160.935	161.845	162.738	163.6	164.428	165.228	166.013	166.798	167.598	168.419	169.257	170.094	170.895	171.611	172.19	172.607	172.884	173.097	173.341	173.679	174.134	174.686	175.299	175.934	176.564	177.18	177.782	178.379	178.982	179.593	180.2	180.785	181.316	181.761	182.092	182.302	182.419	182.506	182.637	182.86	183.182
3666.98	155.454	156.127	156.82	157.542	158.308	159.127	160.003	160.922	161.866	162.811	163.737	164.635	165.499	166.337	167.162	167.986	168.824	169.681	170.552	171.424	172.262	173.019	173.645	174.112	174.44	174.702	174.989	175.366	175.854	176.436	177.076	177.738	178.395	179.038	179.668	180.293	180.923	181.559	182.19	182.798	183.352	183.823	184.184	184.428	184.583	184.71	184.879	185.135	185.486
3666.02	156.084	156.806	157.547	158.316	159.127	159.991	160.907	161.865	162.844	163.822	164.782	165.713	166.612	167.487	168.35	169.212	170.086	170.977	171.882	172.786	173.66	174.457	175.127	175.642	176.018	176.326	176.655	177.069	177.588	178.199	178.866	179.553	180.236	180.905	181.562	182.214	182.871	183.531	184.185	184.814	185.391	185.886	186.275	186.553	186.744	186.908	187.114	187.402	187.781
3665.05	156.782	157.55	158.336	159.149	160.003	160.907	161.863	162.857	163.87	164.88	165.871	166.834	167.766	168.676	169.574	170.473	171.381	172.304	173.24	174.176	175.083	175.917	176.629	177.189	177.611	177.961	178.329	178.777	179.326	179.964	180.656	181.368	182.075	182.769	183.451	184.129	184.81	185.494	186.17	186.82	187.418	187.936	188.352	188.66	188.886	189.085	189.324	189.642	190.047
3664.09	157.538	158.348	159.175	160.028	160.922	161.865	162.857	163.884	164.929	165.969	166.99	167.983	168.947	169.889	170.821	171.752	172.693	173.646	174.612	175.577	176.516	177.385	178.136	178.736	179.2	179.589	179.993	180.472	181.049	181.712	182.427	183.162	183.893	184.61	185.316	186.018	186.722	187.428	188.124	188.794	189.412	189.952	190.392	190.729	190.986	191.217	191.486	191.833	192.262
3663.12	158.33	159.179	160.044	160.935	161.866	162.844	163.87	164.929	166.004	167.072	168.12	169.141	170.134	171.107	172.07	173.033	174.003	174.986	175.979	176.972	177.94	178.841	179.628	180.266	180.768	181.194	181.63	182.138	182.741	183.427	184.165	184.921	185.673	186.412	187.141	187.865	188.591	189.317	190.033	190.722	191.358	191.918	192.381	192.744	193.029	193.29	193.588	193.96	194.412
3662.16	159.131	160.017	160.918	161.845	162.811	163.822	164.88	165.969	167.072	168.168	169.242	170.29	171.311	172.313	173.305	174.297	175.296	176.306	177.325	178.345	179.341	180.273	181.093	181.768	182.306	182.765	183.232	183.767	184.395	185.103	185.862	186.638	187.411	188.171	188.921	189.666	190.413	191.159	191.893	192.599	193.253	193.832	194.317	194.705	195.017	195.306	195.63	196.027	196.5
3661.2	159.917	160.839	161.776	162.738	163.737	164.782	165.871	166.99	168.12	169.242	170.343	171.416	172.464	173.495	174.517	175.538	176.565	177.601	178.646	179.692	180.716	181.678	182.532	183.242	183.815	184.308	184.805	185.367	186.018	186.748	187.527	188.324	189.117	189.898	190.668	191.435	192.202	192.967	193.72	194.443	195.115	195.712	196.219	196.631	196.97	197.286	197.636	198.057	198.551
3660.23	160.671	161.63	162.603	163.6	164.635	165.713	166.834	167.983	169.141	170.29	171.416	172.517	173.593	174.652	175.704	176.755	177.81	178.874	179.945	181.018	182.07	183.063	183.951	184.698	185.308	185.835	186.364	186.953	187.628	188.381	189.18	189.998	190.811	191.613	192.405	193.192	193.98	194.765	195.537	196.278	196.967	197.584	198.113	198.55	198.917	199.262	199.639	200.084	200.6
3659.27	161.384	162.382	163.393	164.428	165.499	166.612	167.766	168.947	170.134	171.311	172.464	173.593	174.698	175.788	176.871	177.953	179.038	180.131	181.23	182.329	183.411	184.438	185.363	186.148	186.797	187.361	187.922	188.54	189.241	190.017	190.839	191.677	192.512	193.335	194.15	194.96	195.77	196.576	197.367	198.127	198.835	199.473	200.025	200.489	200.886	201.261	201.668	202.139	202.678
3658.3	162.064	163.102	164.154	165.228	166.337	167.487	168.676	169.889	171.107	172.313	173.495	174.652	175.788	176.91	178.026	179.141	180.258	181.38	182.508	183.637	184.75	185.812	186.776	187.603	188.293	188.896	189.493	190.142	190.87	191.67	192.514	193.375	194.232	195.079	195.917	196.751	197.584	198.412	199.223	200.003	200.732	201.391	201.969	202.462	202.891	203.299	203.737	204.236	204.798
3657.34	162.724	163.805	164.898	166.013	167.162	168.35	169.574	170.821	172.07	173.305	174.517	175.704	176.871	178.026	179.176	180.324	181.475	182.628	183.786	184.945	186.091	187.189	188.193	189.063	189.796	190.44	191.073	191.754	192.51	193.335	194.203	195.086	195.966	196.837	197.7	198.558	199.416	200.266	201.099	201.899	202.649	203.331	203.935	204.459	204.921	205.363	205.834	206.362	206.949
3656.37	163.386	164.509	165.643	166.798	167.986	169.212	170.473	171.752	173.033	174.297	175.538	176.755	177.953	179.141	180.324	181.507	182.69	183.874	185.062	186.251	187.429	188.563	189.608	190.521	191.297	191.982	192.651	193.363	194.147	194.997	195.888	196.795	197.698	198.593	199.48	200.363	201.244	202.118	202.972	203.793	204.563	205.268	205.899	206.453	206.948	207.424	207.928	208.485	209.097
3655.41	164.068	165.231	166.404	167.598	168.824	170.086	171.381	172.693	174.003	175.296	176.565	177.81	179.038	180.258	181.475	182.69	183.904	185.118	186.335	187.553	188.763	189.932	191.015	191.969	192.788	193.511	194.215	194.957	195.768	196.642	197.555	198.484	199.409	200.327	201.238	202.145	203.05	203.945	204.821	205.661	206.452	207.179	207.835	208.418	208.946	209.455	209.989	210.574	211.211
3654.45	164.777	165.978	167.188	168.419	169.681	170.977	172.304	173.646	174.986	176.306	177.601	178.874	180.131	181.38	182.628	183.874	185.118	186.361	187.605	188.851	190.091	191.293	192.413	193.406	194.264	195.023	195.76	196.531	197.366	198.263	199.198	200.148	201.095	202.034	202.968	203.898	204.824	205.741	206.636	207.496	208.306	209.054	209.735	210.345	210.904	211.443	212.007	212.619	213.279
3653.48	165.508	166.745	167.991	169.257	170.552	171.882	173.24	174.612	175.979	177.325	178.646	179.945	181.23	182.508	183.786	185.062	186.335	187.605	188.876	190.149	191.417	192.652	193.807	194.838	195.732	196.527	197.294	198.093	198.952	199.871	200.827	201.797	202.764	203.725	204.681	205.633	206.581	207.519	208.433	209.311	210.14	210.909	211.612	212.25	212.837	213.407	213.999	214.636	215.318
3652.52	166.238	167.512	168.794	170.094	171.424	172.786	174.176	175.577	176.972	178.345	179.692	181.018	182.329	183.637	184.945	186.251	187.553	188.851	190.149	191.45	192.747	194.014	195.206	196.275	197.207	198.037	198.836	199.661	200.545	201.486	202.463	203.453	204.442	205.424	206.402	207.376	208.347	209.305	210.239	211.137	211.984	212.774	213.502	214.167	214.784	215.384	216.005	216.668	217.372
3651.55	166.924	168.237	169.557	170.895	172.262	173.66	175.083	176.516	177.94	179.341	180.716	182.07	183.411	184.75	186.091	187.429	188.763	190.091	191.417	192.747	194.077	195.379	196.61	197.72	198.694	199.562	200.395	201.251	202.161	203.125	204.124	205.137	206.148	207.153	208.155	209.153	210.148	211.129	212.084	213.002	213.87	214.683	215.437	216.132	216.781	217.415	218.068	218.759	219.488
3650.59	167.509	168.866	170.23	171.611	173.019	174.457	175.917	177.385	178.841	180.273	181.678	183.063	184.438	185.812	187.189	188.563	189.932	191.293	192.652	194.014	195.379	196.721	197.996	199.154	200.175	201.088	201.96	202.85	203.789	204.78	205.804	206.841	207.876	208.908	209.936	210.962	211.983	212.989	213.969	214.909	215.801	216.639	217.422	218.152	218.84	219.512	220.201	220.925	221.682
3649.62	167.941	169.349	170.762	172.19	173.645	175.127	176.629	178.136	179.628	181.093	182.532	183.951	185.363	186.776	188.193	189.608	191.015	192.413	193.807	195.206	196.61	197.996	199.322	200.534	201.609	202.573	203.49	204.418	205.391	206.412	207.463	208.526	209.589	210.65	211.708	212.764	213.814	214.848	215.853	216.819	217.736	218.603	219.42	220.189	220.92	221.637	222.368	223.128	223.916
3648.66	168.197	169.659	171.126	172.607	174.112	175.642	177.189	178.736	180.266	181.768	183.242	184.698	186.148	187.603	189.063	190.521	191.969	193.406	194.838	196.275	197.72	199.154	200.534	201.805	202.94	203.959	204.925	205.896	206.904	207.957	209.037	210.129	211.221	212.312	213.401	214.489	215.571	216.634	217.667	218.658	219.603	220.501	221.354	222.165	222.944	223.709	224.485	225.285	226.106
3647.7	168.311	169.829	171.35	172.884	174.44	176.018	177.611	179.2	180.768	182.306	183.815	185.308	186.797	188.293	189.796	191.297	192.788	194.264	195.732	197.207	198.694	200.175	201.609	202.94	204.135	205.211	206.227	207.241	208.286	209.37	210.48	211.6	212.721	213.842	214.963	216.082	217.195	218.287	219.347	220.364	221.335	222.264	223.153	224.007	224.833	225.647	226.469	227.309	228.164
3646.73	168.369	169.94	171.512	173.097	174.702	176.326	177.961	179.589	181.194	182.765	184.308	185.835	187.361	188.896	190.44	191.982	193.511	195.023	196.527	198.037	199.562	201.088	202.573	203.959	205.211	206.341	207.405	208.459	209.539	210.653	211.79	212.937	214.086	215.235	216.385	217.534	218.674	219.794	220.878	221.92	222.916	223.872	224.795	225.689	226.56	227.419	228.284	229.162	230.047
3645.77	168.473	170.092	171.711	173.341	174.989	176.655	178.329	179.993	181.63	183.232	184.805	186.364	187.922	189.493	191.073	192.651	194.215	195.76	197.294	198.836	200.395	201.96	203.49	204.925	206.227	207.405	208.512	209.602	210.713	211.855	213.017	214.188	215.36	216.535	217.711	218.886	220.052	221.195	222.302	223.364	224.382	225.363	226.316	227.245	228.155	229.054	229.957	230.867	231.781
3644.8	168.691	170.35	172.01	173.679	175.366	177.069	178.777	180.472	182.138	183.767	185.367	186.953	188.54	190.142	191.754	193.363	194.957	196.531	198.093	199.661	201.251	202.85	204.418	205.896	207.241	208.459	209.602	210.724	211.862	213.027	214.211	215.404	216.598	217.794	218.993	220.191	221.379	222.543	223.669	224.75	225.787	226.79	227.767	228.726	229.669	230.602	231.537	232.476	233.414
3643.84	169.04	170.735	172.43	174.134	175.854	177.588	179.326	181.049	182.741	184.395	186.018	187.628	189.241	190.87	192.51	194.147	195.768	197.366	198.952	200.545	202.161	203.789	205.391	206.904	208.286	209.539	210.713	211.862	213.024	214.21	215.413	216.624	217.837	219.053	220.272	221.49	222.698	223.88	225.024	226.121	227.175	228.195	229.195	230.179	231.149	232.112	233.074	234.037	234.996
3642.87	169.499	171.226	172.952	174.686	176.436	178.199	179.964	181.712	183.427	185.103	186.748	188.381	190.017	191.67	193.335	194.997	196.642	198.263	199.871	201.486	203.125	204.78	206.412	207.957	209.37	210.653	211.855	213.027	214.21	215.415	216.636	217.864	219.095	220.328	221.565	222.801	224.027	225.226	226.385	227.497	228.566	229.604	230.623	231.628	232.624	233.611	234.598	235.582	236.56
3641.91	170.025	171.782	173.536	175.299	177.076	178.866	180.656	182.427	184.165	185.862	187.527	189.18	190.839	192.514	194.203	195.888	197.555	199.198	200.827	202.463	204.124	205.804	207.463	209.037	210.48	211.79	213.017	214.211	215.413	216.636	217.874	219.118	220.365	221.615	222.869	224.122	225.365	226.58	227.754	228.88	229.964	231.017	232.054	233.08	234.097	235.108	236.117	237.121	238.116
3640.95	170.578	172.362	174.144	175.934	177.738	179.553	181.368	183.162	184.921	186.638	188.324	189.998	191.677	193.375	195.086	196.795	198.484	200.148	201.797	203.453	205.137	206.841	208.526	210.129	211.6	212.937	214.188	215.404	216.624	217.864	219.118	220.379	221.641	222.908	224.179	225.449	226.708	227.939	229.127	230.268	231.366	232.434	233.489	234.535	235.575	236.608	237.638	238.662	239.675
3639.98	171.125	172.938	174.748	176.564	178.395	180.236	182.075	183.893	185.673	187.411	189.117	190.811	192.512	194.232	195.966	197.698	199.409	201.095	202.764	204.442	206.148	207.876	209.589	211.221	212.721	214.086	215.36	216.598	217.837	219.095	220.365	221.641	222.92	224.204	225.492	226.779	228.055	229.302	230.505	231.66	232.773	233.857	234.93	235.997	237.059	238.116	239.168	240.213	241.242
3639.02	171.655	173.497	175.335	177.18	179.038	180.905	182.769	184.61	186.412	188.171	189.898	191.613	193.335	195.079	196.837	198.593	200.327	202.034	203.725	205.424	207.153	208.908	210.65	212.312	213.842	215.235	216.535	217.794	219.053	220.328	221.615	222.908	224.204	225.504	226.81	228.115	229.409	230.672	231.892	233.062	234.19	235.291	236.383	237.472	238.558	239.639	240.715	241.78	242.828
3638.05	172.169	174.041	175.908	177.782	179.668	181.562	183.451	185.316	187.141	188.921	190.668	192.405	194.15	195.917	197.7	199.48	201.238	202.968	204.681	206.402	208.155	209.936	211.708	213.401	214.963	216.385	217.711	218.993	220.272	221.565	222.869	224.179	225.492	226.81	228.134	229.458	230.769	232.051	233.286	234.472	235.616	236.735	237.846	238.958	240.07	241.176	242.276	243.363	244.43
3637.09	172.679	174.581	176.477	178.379	180.293	182.214	184.129	186.018	187.865	189.666	191.435	193.192	194.96	196.751	198.558	200.363	202.145	203.898	205.633	207.376	209.153	210.962	212.764	214.489	216.082	217.534	218.886	220.191	221.49	222.801	224.122	225.449	226.779	228.115	229.458	230.8	232.13	233.429	234.682	235.883	237.043	238.18	239.312	240.447	241.584	242.717	243.841	244.951	246.036
3636.12	173.198	175.128	177.053	178.982	180.923	182.871	184.81	186.722	188.591	190.413	192.202	193.98	195.77	197.584	199.416	201.244	203.05	204.824	206.581	208.347	210.148	211.983	213.814	215.571	217.195	218.674	220.052	221.379	222.698	224.027	225.365	226.708	228.055	229.409	230.769	232.13	233.479	234.795	236.064	237.281	238.457	239.611	240.763	241.922	243.084	244.242	245.39	246.521	247.626
3635.16	173.728	175.685	177.637	179.593	181.559	183.531	185.494	187.428	189.317	191.159	192.967	194.765	196.576	198.412	200.266	202.118	203.945	205.741	207.519	209.305	211.129	212.989	214.848	216.634	218.287	219.794	221.195	222.543	223.88	225.226	226.58	227.939	229.302	230.672	232.051	233.429	234.795	236.128	237.412	238.645	239.836	241.007	242.178	243.358	244.543	245.726	246.897	248.049	249.171
3634.2	174.261	176.244	178.22	180.2	182.19	184.185	186.17	188.124	190.033	191.893	193.72	195.537	197.367	199.223	201.099	202.972	204.821	206.636	208.433	210.239	212.084	213.969	215.853	217.667	219.347	220.878	222.302	223.669	225.024	226.385	227.754	229.127	230.505	231.892	233.286	234.682	236.064	237.412	238.711	239.958	241.164	242.35	243.539	244.74	245.947	247.152	248.345	249.515	250.654
3633.23	174.776	176.782	178.782	180.785	182.798	184.814	186.82	188.794	190.722	192.599	194.443	196.278	198.127	200.003	201.899	203.793	205.661	207.496	209.311	211.137	213.002	214.909	216.819	218.658	220.364	221.92	223.364	224.75	226.121	227.497	228.88	230.268	231.66	233.062	234.472	235.883	237.281	238.645	239.958	241.219	242.438	243.64	244.846	246.066	247.295	248.521	249.735	250.923	252.078
3632.27	175.235	177.266	179.29	181.316	183.352	185.391	187.418	189.412	191.358	193.253	195.115	196.967	198.835	200.732	202.649	204.563	206.452	208.306	210.14	211.984	213.87	215.801	217.736	219.603	221.335	222.916	224.382	225.787	227.175	228.566	229.964	231.366	232.773	234.19	235.616	237.043	238.457	239.836	241.164	242.438	243.672	244.889	246.113	247.353	248.604	249.853	251.087	252.295	253.466
3631.3	175.599	177.658	179.708	181.761	183.823	185.886	187.936	189.952	191.918	193.832	195.712	197.584	199.473	201.391	203.331	205.268	207.179	209.054	210.909	212.774	214.683	216.639	218.603	220.501	222.264	223.872	225.363	226.79	228.195	229.604	231.017	232.434	233.857	235.291	236.735	238.18	239.611	241.007	242.35	243.64	244.889	246.123	247.367	248.63	249.906	251.18	252.439	253.668	254.857
3630.34	175.836	177.927	180.009	182.092	184.184	186.275	188.352	190.392	192.381	194.317	196.219	198.113	200.025	201.969	203.935	205.899	207.835	209.735	211.612	213.502	215.437	217.422	219.42	221.354	223.153	224.795	226.316	227.767	229.195	230.623	232.054	233.489	234.93	236.383	237.846	239.312	240.763	242.178	243.539	244.846	246.113	247.367	248.635	249.925	251.231	252.535	253.822	255.076	256.287
3629.38	175.935	178.064	180.183	182.302	184.428	186.553	188.66	190.729	192.744	194.705	196.631	198.55	200.489	202.462	204.459	206.453	208.418	210.345	212.25	214.167	216.132	218.152	220.189	222.165	224.007	225.689	227.245	228.726	230.179	231.628	233.08	234.535	235.997	237.472	238.958	240.447	241.922	243.358	244.74	246.066	247.353	248.63	249.925	251.246	252.588	253.928	255.249	256.532	257.767
3628.41	175.929	178.1	180.26	182.419	184.583	186.744	188.886	190.986	193.029	195.017	196.97	198.917	200.886	202.891	204.921	206.948	208.946	210.904	212.837	214.784	216.781	218.84	220.92	222.944	224.833	226.56	228.155	229.669	231.149	232.624	234.097	235.575	237.059	238.558	240.07	241.584	243.084	244.543	245.947	247.295	248.604	249.906	251.231	252.588	253.968	255.349	256.707	258.023	259.285
3627.45	175.889	178.103	180.305	182.506	184.71	186.908	189.085	191.217	193.29	195.306	197.286	199.262	201.261	203.299	205.363	207.424	209.455	211.443	213.407	215.384	217.415	219.512	221.637	223.709	225.647	227.419	229.054	230.602	232.112	233.611	235.108	236.608	238.116	239.639	241.176	242.717	244.242	245.726	247.152	248.521	249.853	251.18	252.535	253.928	255.349	256.77	258.166	259.516	260.805
3626.48	175.901	178.156	180.398	182.637	184.879	187.114	189.324	191.486	193.588	195.63	197.636	199.639	201.668	203.737	205.834	207.928	209.989	212.007	213.999	216.005	218.068	220.201	222.368	224.485	226.469	228.284	229.957	231.537	233.074	234.598	236.117	237.638	239.168	240.715	242.276	243.841	245.39	246.897	248.345	249.735	251.087	252.439	253.822	255.249	256.707	258.166	259.599	260.979	262.296
3625.52	176.016	178.308	180.586	182.86	185.135	187.402	189.642	191.833	193.96	196.027	198.057	200.084	202.139	204.236	206.362	208.485	210.574	212.619	214.636	216.668	218.759	220.925	223.128	225.285	227.309	229.162	230.867	232.476	234.037	235.582	237.121	238.662	240.213	241.78	243.363	244.951	246.521	248.049	249.515	250.923	252.295	253.668	255.076	256.532	258.023	259.516	260.979	262.388	263.728
3624.55	176.247	178.569	180.878	183.182	185.486	187.781	190.047	192.262	194.412	196.5	198.551	200.6	202.678	204.798	206.949	209.097	211.211	213.279	215.318	217.372	219.488	221.682	223.916	226.106	228.164	230.047	231.781	233.414	234.996	236.56	238.116	239.675	241.242	242.828	244.43	246.036	247.626	249.171	250.654	252.078	253.466	254.857	256.287	257.767	259.285	260.805	262.296	263.728	265.088
3623.59	176.561	178.91	181.245	183.575	185.904	188.223	190.512	192.748	194.918	197.025	199.095	201.163	203.26	205.402	207.575	209.745	211.88	213.967	216.026	218.1	220.237	222.454	224.715	226.934	229.019	230.929	232.686	234.339	235.939	237.519	239.091	240.665	242.248	243.849	245.468	247.091	248.697	250.257	251.755	253.193	254.596	256.002	257.449	258.951	260.491	262.035	263.547	264.999	266.377
3622.62	176.908	179.281	181.639	183.992	186.344	188.684	190.995	193.251	195.439	197.564	199.65	201.736	203.852	206.013	208.205	210.394	212.549	214.654	216.731	218.823	220.98	223.218	225.503	227.746	229.857	231.79	233.567	235.239	236.856	238.451	240.037	241.624	243.222	244.838	246.471	248.109	249.73	251.305	252.816	254.267	255.682	257.103	258.566	260.085	261.646	263.21	264.743	266.213	267.607
3621.66	177.231	179.628	182.009	184.385	186.76	189.122	191.453	193.728	195.935	198.077	200.181	202.284	204.417	206.597	208.809	211.018	213.191	215.315	217.409	219.519	221.695	223.955	226.264	228.532	230.667	232.623	234.422	236.111	237.744	239.355	240.955	242.556	244.167	245.797	247.446	249.099	250.734	252.323	253.848	255.311	256.739	258.173	259.653	261.19	262.77	264.356	265.908	267.396	268.806
3620.7	177.487	179.909	182.316	184.717	187.116	189.502	191.855	194.151	196.377	198.537	200.659	202.78	204.933	207.133	209.366	211.596	213.79	215.933	218.046	220.175	222.371	224.655	226.989	229.284	231.447	233.428	235.25	236.959	238.61	240.236	241.851	243.467	245.093	246.738	248.403	250.072	251.723	253.327	254.865	256.342	257.784	259.233	260.73	262.288	263.89	265.498	267.072	268.58	270.007
3619.73	177.652	180.103	182.538	184.967	187.393	189.805	192.182	194.501	196.748	198.929	201.07	203.212	205.386	207.609	209.866	212.119	214.335	216.5	218.633	220.783	223.003	225.312	227.675	230.002	232.196	234.207	236.054	237.786	239.456	241.1	242.732	244.363	246.006	247.668	249.35	251.037	252.706	254.326	255.88	257.372	258.829	260.296	261.812	263.393	265.02	266.654	268.253	269.783	271.23
3618.77	177.722	180.206	182.673	185.132	187.588	190.029	192.433	194.777	197.047	199.249	201.412	203.575	205.772	208.02	210.303	212.582	214.823	217.011	219.167	221.34	223.585	225.923	228.319	230.681	232.909	234.953	236.83	238.587	240.279	241.942	243.591	245.241	246.901	248.582	250.283	251.99	253.678	255.316	256.887	258.396	259.87	261.355	262.893	264.5	266.156	267.819	269.446	271.001	272.469
3617.8	177.719	180.237	182.737	185.229	187.716	190.187	192.619	194.989	197.283	199.507	201.692	203.878	206.1	208.374	210.683	212.99	215.257	217.47	219.65	221.847	224.118	226.486	228.916	231.315	233.581	235.66	237.568	239.352	241.067	242.75	244.418	246.085	247.764	249.465	251.186	252.913	254.621	256.279	257.868	259.393	260.885	262.39	263.951	265.586	267.273	268.967	270.624	272.205	273.695
3616.84	177.675	180.227	182.76	185.284	187.803	190.303	192.763	195.158	197.475	199.722	201.929	204.137	206.383	208.683	211.019	213.352	215.645	217.882	220.085	222.306	224.603	227.001	229.465	231.901	234.205	236.319	238.258	240.068	241.805	243.508	245.195	246.88	248.577	250.297	252.039	253.786	255.513	257.19	258.796	260.338	261.847	263.372	264.957	266.618	268.336	270.062	271.748	273.355	274.867
3615.88	177.625	180.208	182.771	185.326	187.873	190.401	192.887	195.306	197.645	199.913	202.14	204.37	206.638	208.961	211.323	213.68	215.997	218.257	220.482	222.725	225.046	227.472	229.968	232.439	234.777	236.924	238.892	240.727	242.485	244.207	245.91	247.612	249.326	251.064	252.825	254.591	256.337	258.031	259.654	261.211	262.736	264.279	265.886	267.573	269.319	271.074	272.788	274.419	275.952
3614.91	177.584	180.196	182.787	185.368	187.942	190.495	193.004	195.444	197.804	200.09	202.335	204.584	206.872	209.217	211.601	213.981	216.319	218.599	220.844	223.107	225.45	227.901	230.426	232.927	235.296	237.472	239.466	241.323	243.101	244.839	246.558	248.275	250.005	251.759	253.536	255.319	257.081	258.791	260.429	262	263.54	265.099	266.725	268.435	270.206	271.988	273.726	275.379	276.93
3613.95	177.554	180.191	182.806	185.412	188.009	190.584	193.114	195.573	197.95	200.253	202.515	204.78	207.087	209.451	211.854	214.254	216.612	218.91	221.172	223.452	225.815	228.288	230.837	233.366	235.763	237.965	239.981	241.859	243.653	245.406	247.139	248.87	250.613	252.381	254.173	255.971	257.749	259.472	261.123	262.707	264.26	265.833	267.477	269.207	271	272.805	274.565	276.238	277.806
3612.98	177.52	180.179	182.817	185.444	188.062	190.657	193.206	195.683	198.076	200.394	202.671	204.952	207.274	209.656	212.077	214.495	216.87	219.184	221.462	223.759	226.139	228.632	231.205	233.758	236.18	238.406	240.443	242.338	244.148	245.915	247.66	249.403	251.159	252.94	254.746	256.558	258.349	260.085	261.748	263.343	264.908	266.495	268.154	269.902	271.717	273.542	275.323	277.013	278.596
3612.02	177.465	180.146	182.805	185.453	188.091	190.705	193.271	195.764	198.172	200.505	202.795	205.09	207.428	209.826	212.265	214.7	217.091	219.421	221.714	224.026	226.423	228.935	231.53	234.107	236.554	238.802	240.859	242.771	244.596	246.375	248.132	249.887	251.655	253.448	255.267	257.092	258.896	260.645	262.319	263.925	265.501	267.101	268.775	270.541	272.376	274.222	276.021	277.729	279.326
3611.05	177.379	180.082	182.762	185.43	188.087	190.72	193.304	195.813	198.235	200.581	202.886	205.195	207.548	209.962	212.418	214.87	217.277	219.623	221.93	224.258	226.671	229.203	231.82	234.421	236.892	239.163	241.24	243.17	245.008	246.801	248.569	250.335	252.115	253.921	255.752	257.591	259.408	261.169	262.854	264.472	266.059	267.672	269.362	271.146	273.001	274.868	276.687	278.412	280.023
3610.09	177.264	179.988	182.689	185.377	188.054	190.706	193.307	195.832	198.269	200.629	202.947	205.27	207.639	210.069	212.542	215.012	217.436	219.797	222.12	224.462	226.893	229.445	232.085	234.711	237.207	239.502	241.6	243.546	245.399	247.204	248.985	250.762	252.554	254.373	256.218	258.07	259.9	261.674	263.371	265	266.599	268.226	269.932	271.736	273.612	275.5	277.34	279.082	280.709
3609.13	177.133	179.879	182.601	185.31	188.007	190.677	193.296	195.837	198.289	200.663	202.995	205.332	207.716	210.163	212.654	215.141	217.582	219.959	222.298	224.656	227.105	229.678	232.341	234.993	237.515	239.834	241.953	243.917	245.785	247.603	249.396	251.185	252.988	254.82	256.679	258.545	260.39	262.176	263.886	265.527	267.138	268.779	270.502	272.326	274.224	276.135	277.996	279.757	281.399
3608.16	177.007	179.774	182.518	185.248	187.965	190.654	193.29	195.847	198.314	200.702	203.047	205.399	207.798	210.262	212.771	215.276	217.734	220.127	222.481	224.856	227.323	229.916	232.603	235.282	237.83	240.173	242.312	244.294	246.177	248.008	249.813	251.614	253.43	255.275	257.148	259.028	260.887	262.687	264.409	266.062	267.686	269.341	271.082	272.926	274.847	276.781	278.663	280.443	282.1
3607.2	176.907	179.696	182.46	185.21	187.946	190.654	193.307	195.88	198.361	200.763	203.121	205.487	207.902	210.383	212.908	215.431	217.906	220.315	222.684	225.075	227.56	230.174	232.885	235.589	238.163	240.529	242.689	244.688	246.586	248.43	250.246	252.059	253.887	255.745	257.632	259.526	261.399	263.212	264.947	266.612	268.249	269.918	271.676	273.54	275.483	277.44	279.343	281.141	282.814
3606.23	176.848	179.657	182.441	185.21	187.965	190.69	193.36	195.948	198.443	200.858	203.229	205.609	208.038	210.535	213.077	215.617	218.108	220.533	222.917	225.324	227.825	230.459	233.193	235.922	238.52	240.909	243.089	245.104	247.016	248.872	250.7	252.524	254.364	256.235	258.135	260.043	261.93	263.756	265.503	267.18	268.829	270.512	272.286	274.17	276.134	278.113	280.036	281.852	283.54
3605.27	176.833	179.661	182.463	185.25	188.023	190.765	193.451	196.054	198.562	200.989	203.374	205.766	208.21	210.722	213.28	215.835	218.342	220.782	223.181	225.602	228.12	230.773	233.529	236.281	238.902	241.311	243.51	245.541	247.466	249.334	251.173	253.008	254.859	256.742	258.655	260.577	262.476	264.316	266.074	267.763	269.424	271.12	272.91	274.812	276.796	278.796	280.738	282.571	284.273
3604.3	176.855	179.701	182.521	185.325	188.115	190.872	193.573	196.19	198.712	201.151	203.547	205.953	208.409	210.936	213.509	216.08	218.602	221.056	223.468	225.904	228.438	231.109	233.885	236.658	239.301	241.73	243.946	245.992	247.929	249.808	251.658	253.503	255.366	257.261	259.186	261.121	263.033	264.884	266.654	268.354	270.026	271.735	273.539	275.458	277.462	279.481	281.441	283.29	285.006
3603.34	176.903	179.766	182.603	185.423	188.228	191.001	193.716	196.346	198.88	201.331	203.739	206.156	208.626	211.166	213.754	216.339	218.875	221.343	223.768	226.217	228.767	231.455	234.251	237.044	239.707	242.155	244.387	246.446	248.396	250.286	252.145	254.001	255.874	257.78	259.717	261.664	263.588	265.451	267.232	268.942	270.625	272.347	274.165	276.101	278.122	280.159	282.137	284.001	285.73
3602.38	176.96	179.839	182.691	185.527	188.347	191.135	193.864	196.506	199.052	201.515	203.934	206.363	208.844	211.398	214	216.599	219.149	221.629	224.068	226.53	229.094	231.799	234.613	237.426	240.108	242.574	244.821	246.894	248.855	250.755	252.625	254.49	256.373	258.29	260.239	262.197	264.133	266.007	267.799	269.52	271.213	272.946	274.779	276.73	278.768	280.823	282.818	284.697	286.438
3601.41	177.009	179.903	182.771	185.622	188.456	191.258	194	196.656	199.213	201.686	204.116	206.556	209.05	211.617	214.232	216.845	219.408	221.901	224.352	226.828	229.406	232.127	234.959	237.792	240.493	242.976	245.238	247.324	249.296	251.207	253.086	254.961	256.854	258.781	260.741	262.711	264.659	266.544	268.346	270.077	271.781	273.525	275.371	277.338	279.393	281.465	283.476	285.37	287.124
3600.45	177.032	179.942	182.825	185.691	188.54	191.356	194.112	196.779	199.348	201.833	204.273	206.725	209.23	211.81	214.439	217.065	219.642	222.147	224.611	227.099	229.692	232.429	235.28	238.132	240.852	243.352	245.63	247.728	249.712	251.632	253.521	255.405	257.308	259.247	261.218	263.199	265.158	267.054	268.867	270.608	272.322	274.078	275.938	277.92	279.993	282.082	284.109	286.018	287.785
3599.48	177.015	179.942	182.84	185.721	188.585	191.415	194.184	196.865	199.445	201.94	204.392	206.854	209.372	211.965	214.607	217.248	219.838	222.356	224.832	227.334	229.941	232.695	235.564	238.436	241.176	243.694	245.987	248.099	250.094	252.024	253.922	255.817	257.73	259.679	261.661	263.655	265.625	267.533	269.356	271.107	272.832	274.6	276.473	278.471	280.561	282.668	284.713	286.636	288.416
3598.52	176.948	179.891	182.806	185.703	188.582	191.427	194.21	196.903	199.495	202.001	204.464	206.938	209.468	212.074	214.731	217.385	219.989	222.521	225.01	227.524	230.146	232.917	235.806	238.698	241.458	243.995	246.304	248.43	250.436	252.377	254.285	256.189	258.113	260.072	262.066	264.072	266.054	267.973	269.807	271.568	273.304	275.084	276.971	278.986	281.094	283.22	285.282	287.221	289.014
3597.55	176.829	179.789	182.721	185.634	188.529	191.388	194.185	196.891	199.495	202.013	204.487	206.972	209.515	212.134	214.805	217.474	220.092	222.637	225.139	227.667	230.304	233.092	236	238.914	241.695	244.251	246.577	248.717	250.735	252.687	254.605	256.519	258.452	260.423	262.429	264.446	266.441	268.371	270.216	271.987	273.734	275.526	277.428	279.459	281.587	283.731	285.811	287.766	289.572
3596.59	176.665	179.642	182.59	185.52	188.431	191.305	194.116	196.835	199.451	201.979	204.464	206.961	209.516	212.149	214.834	217.518	220.149	222.708	225.222	227.763	230.415	233.221	236.149	239.084	241.886	244.462	246.804	248.958	250.989	252.951	254.878	256.802	258.746	260.728	262.745	264.774	266.781	268.722	270.578	272.36	274.117	275.921	277.837	279.886	282.032	284.196	286.294	288.264	290.084
3595.63	176.47	179.464	182.429	185.374	188.3	191.189	194.013	196.744	199.372	201.911	204.406	206.914	209.482	212.127	214.827	217.524	220.169	222.74	225.267	227.821	230.486	233.309	236.256	239.212	242.034	244.629	246.988	249.156	251.198	253.17	255.107	257.04	258.994	260.986	263.014	265.056	267.073	269.026	270.891	272.683	274.45	276.266	278.196	280.261	282.426	284.609	286.724	288.71	290.542
3594.66	176.265	179.275	182.254	185.214	188.154	191.057	193.894	196.636	199.274	201.824	204.329	206.847	209.426	212.083	214.795	217.506	220.163	222.746	225.284	227.85	230.529	233.367	236.332	239.307	242.149	244.761	247.135	249.316	251.369	253.351	255.297	257.239	259.201	261.203	263.242	265.294	267.322	269.285	271.16	272.961	274.738	276.565	278.508	280.588	282.77	284.97	287.102	289.102	290.947
3593.7	176.065	179.089	182.082	185.055	188.009	190.923	193.772	196.525	199.173	201.731	204.245	206.773	209.361	212.03	214.754	217.476	220.144	222.738	225.287	227.863	230.554	233.406	236.388	239.38	242.239	244.868	247.256	249.449	251.512	253.502	255.456	257.406	259.377	261.388	263.436	265.498	267.536	269.508	271.392	273.201	274.986	276.823	278.778	280.873	283.07	285.286	287.433	289.446	291.302
3592.73	175.877	178.913	181.919	184.905	187.869	190.795	193.654	196.417	199.073	201.64	204.162	206.698	209.296	211.975	214.709	217.442	220.12	222.724	225.282	227.868	230.57	233.435	236.431	239.439	242.314	244.957	247.358	249.561	251.633	253.632	255.593	257.55	259.529	261.548	263.605	265.676	267.722	269.703	271.594	273.411	275.205	277.051	279.016	281.124	283.335	285.566	287.726	289.752	291.617
3591.77	175.695	178.743	181.76	184.757	187.733	190.669	193.537	196.309	198.974	201.548	204.077	206.622	209.228	211.916	214.66	217.402	220.091	222.703	225.27	227.866	230.578	233.455	236.464	239.487	242.377	245.033	247.446	249.659	251.739	253.745	255.713	257.677	259.663	261.69	263.755	265.834	267.889	269.877	271.776	273.6	275.401	277.256	279.232	281.351	283.575	285.82	287.993	290.03	291.905
3590.81	175.5	178.56	181.588	184.596	187.582	190.528	193.406	196.187	198.859	201.441	203.978	206.53	209.145	211.842	214.595	217.348	220.045	222.667	225.242	227.847	230.569	233.458	236.481	239.518	242.423	245.092	247.517	249.74	251.828	253.842	255.816	257.787	259.78	261.814	263.887	265.975	268.038	270.034	271.941	273.772	275.58	277.443	279.429	281.56	283.798	286.055	288.242	290.29	292.175
3589.84	175.266	178.338	181.378	184.398	187.395	190.352	193.24	196.029	198.71	201.3	203.844	206.404	209.027	211.734	214.498	217.26	219.968	222.598	225.183	227.797	230.53	233.431	236.469	239.521	242.441	245.125	247.562	249.795	251.892	253.913	255.895	257.872	259.873	261.915	263.996	266.092	268.164	270.168	272.083	273.921	275.738	277.609	279.606	281.75	284.001	286.273	288.473	290.533	292.428
3588.88	174.968	178.054	181.107	184.138	187.148	190.116	193.015	195.814	198.503	201.101	203.654	206.222	208.855	211.572	214.347	217.12	219.838	222.479	225.074	227.698	230.442	233.357	236.41	239.48	242.417	245.116	247.566	249.811	251.917	253.946	255.936	257.921	259.929	261.979	264.07	266.175	268.257	270.27	272.192	274.039	275.864	277.745	279.753	281.911	284.178	286.466	288.681	290.754	292.66
3587.91	174.592	177.692	180.759	183.805	186.827	189.808	192.718	195.527	198.226	200.832	203.394	205.971	208.614	211.342	214.129	216.914	219.644	222.295	224.9	227.535	230.292	233.221	236.291	239.38	242.336	245.053	247.518	249.774	251.891	253.929	255.926	257.919	259.936	261.995	264.096	266.211	268.302	270.325	272.256	274.111	275.945	277.837	279.858	282.031	284.315	286.621	288.852	290.939	292.856
3586.95	174.146	177.261	180.343	183.402	186.439	189.432	192.354	195.174	197.882	200.497	203.068	205.655	208.308	211.048	213.846	216.644	219.385	222.048	224.664	227.31	230.08	233.024	236.112	239.221	242.196	244.932	247.413	249.683	251.81	253.857	255.863	257.864	259.889	261.958	264.068	266.194	268.296	270.328	272.268	274.132	275.975	277.878	279.913	282.102	284.404	286.728	288.976	291.078	293.008
3585.99	173.659	176.789	179.886	182.96	186.01	189.016	191.949	194.78	197.497	200.121	202.7	205.297	207.96	210.711	213.522	216.332	219.085	221.759	224.385	227.042	229.825	232.784	235.89	239.019	242.014	244.768	247.265	249.548	251.686	253.742	255.756	257.764	259.798	261.876	263.997	266.133	268.244	270.286	272.236	274.108	275.961	277.874	279.922	282.127	284.448	286.791	289.056	291.173	293.115
3585.02	173.177	176.321	179.432	182.519	185.582	188.6	191.544	194.384	197.111	199.743	202.33	204.935	207.608	210.37	213.192	216.013	218.777	221.461	224.097	226.765	229.559	232.533	235.656	238.803	241.817	244.589	247.1	249.395	251.543	253.608	255.629	257.645	259.687	261.774	263.903	266.049	268.171	270.221	272.179	274.06	275.921	277.845	279.905	282.126	284.463	286.823	289.105	291.236	293.189
3584.06	172.741	175.898	179.021	182.12	185.195	188.223	191.177	194.026	196.761	199.4	201.994	204.607	207.288	210.06	212.892	215.723	218.497	221.19	223.835	226.512	229.317	232.304	235.441	238.605	241.636	244.423	246.948	249.254	251.411	253.483	255.511	257.534	259.583	261.678	263.816	265.97	268.1	270.159	272.125	274.013	275.882	277.815	279.887	282.121	284.474	286.849	289.145	291.289	293.253
3583.09	172.376	175.544	178.677	181.786	184.87	187.908	190.871	193.727	196.469	199.115	201.715	204.334	207.023	209.803	212.644	215.484	218.267	220.968	223.62	226.305	229.12	232.117	235.268	238.446	241.492	244.292	246.828	249.144	251.309	253.387	255.421	257.45	259.505	261.607	263.753	265.915	268.052	270.119	272.091	273.986	275.861	277.802	279.884	282.13	284.496	286.886	289.195	291.349	293.323
3582.13	172.078	175.256	178.398	181.516	184.608	187.654	190.623	193.487	196.234	198.885	201.491	204.116	206.812	209.598	212.447	215.295	218.085	220.793	223.452	226.145	228.967	231.974	235.137	238.327	241.384	244.196	246.742	249.065	251.237	253.321	255.361	257.395	259.455	261.563	263.715	265.884	268.029	270.102	272.08	273.981	275.863	277.811	279.901	282.157	284.535	286.936	289.256	291.421	293.402
3581.16	171.828	175.013	178.163	181.288	184.387	187.44	190.416	193.285	196.037	198.694	201.305	203.935	206.636	209.428	212.283	215.138	217.935	220.649	223.315	226.013	228.843	231.859	235.031	238.232	241.3	244.121	246.675	249.006	251.183	253.272	255.317	257.356	259.421	261.534	263.693	265.868	268.018	270.097	272.081	273.987	275.875	277.829	279.928	282.193	284.581	286.993	289.323	291.496	293.485
3580.2	171.594	174.786	177.942	181.074	184.179	187.238	190.219	193.093	195.851	198.512	201.127	203.761	206.467	209.266	212.127	214.988	217.79	220.51	223.181	225.886	228.722	231.746	234.928	238.138	241.216	244.046	246.608	248.944	251.127	253.221	255.269	257.313	259.383	261.501	263.665	265.846	268.003	270.087	272.076	273.987	275.88	277.841	279.947	282.221	284.618	287.04	289.379	291.56	293.556
3579.24	171.347	174.545	177.708	180.846	183.957	187.022	190.008	192.887	195.649	198.314	200.933	203.572	206.283	209.086	211.953	214.82	217.628	220.353	223.03	225.74	228.583	231.615	234.805	238.025	241.113	243.951	246.52	248.862	251.05	253.149	255.201	257.249	259.324	261.447	263.616	265.803	267.965	270.055	272.049	273.966	275.864	277.831	279.943	282.226	284.633	287.064	289.413	291.602	293.605
3578.27	171.071	174.276	177.444	180.588	183.705	186.775	189.767	192.651	195.416	198.085	200.708	203.351	206.067	208.876	211.748	214.62	217.434	220.165	222.847	225.563	228.413	231.452	234.652	237.882	240.979	243.825	246.402	248.75	250.943	253.045	255.102	257.154	259.233	261.361	263.536	265.728	267.896	269.992	271.991	273.913	275.816	277.789	279.91	282.201	284.618	287.059	289.417	291.614	293.624
3577.31	170.764	173.975	177.15	180.3	183.423	186.498	189.495	192.383	195.153	197.826	200.452	203.1	205.82	208.634	211.512	214.39	217.21	219.946	222.633	225.355	228.211	231.259	234.468	237.708	240.814	243.67	246.254	248.608	250.806	252.913	254.974	257.03	259.113	261.247	263.426	265.625	267.798	269.899	271.905	273.831	275.74	277.719	279.847	282.148	284.575	287.026	289.393	291.599	293.617
3576.34	170.442	173.659	176.84	179.996	183.124	186.205	189.207	192.099	194.873	197.549	200.18	202.831	205.556	208.375	211.259	214.143	216.968	219.71	222.403	225.13	227.993	231.048	234.267	237.517	240.634	243.498	246.09	248.45	250.653	252.764	254.829	256.889	258.977	261.115	263.3	265.505	267.684	269.791	271.801	273.733	275.647	277.633	279.769	282.078	284.515	286.977	289.355	291.569	293.593
3575.38	170.128	173.351	176.538	179.7	182.834	185.919	188.926	191.823	194.6	197.28	199.914	202.569	205.298	208.123	211.012	213.902	216.732	219.479	222.177	224.91	227.779	230.843	234.07	237.33	240.457	243.33	245.929	248.295	250.502	252.618	254.687	256.75	258.843	260.986	263.176	265.386	267.572	269.684	271.699	273.636	275.556	277.548	279.691	282.01	284.457	286.929	289.316	291.539	293.57
3574.41	169.848	173.077	176.269	179.436	182.575	185.665	188.676	191.577	194.358	197.041	199.679	202.337	205.07	207.899	210.794	213.689	216.524	219.276	221.979	224.717	227.593	230.664	233.9	237.169	240.304	243.185	245.79	248.162	250.374	252.493	254.566	256.633	258.73	260.877	263.073	265.288	267.479	269.597	271.617	273.559	275.484	277.482	279.633	281.96	284.416	286.898	289.294	291.524	293.562
3573.45	169.617	172.851	176.047	179.218	182.361	185.456	188.47	191.374	194.159	196.845	199.485	202.147	204.884	207.717	210.616	213.516	216.356	219.112	221.82	224.563	227.444	230.522	233.766	237.044	240.187	243.075	245.686	248.062	250.278	252.401	254.476	256.548	258.648	260.8	263	265.221	267.417	269.539	271.565	273.511	275.441	277.445	279.602	281.937	284.402	286.893	289.297	291.535	293.579
3572.49	169.432	172.67	175.87	179.045	182.192	185.29	188.308	191.215	194.002	196.691	199.334	201.999	204.739	207.576	210.479	213.384	216.228	218.989	221.7	224.448	227.335	230.419	233.67	236.955	240.106	243	245.616	247.997	250.216	252.342	254.421	256.495	258.599	260.755	262.96	265.185	267.386	269.514	271.544	273.495	275.43	277.439	279.603	281.945	284.418	286.917	289.328	291.573	293.623
3571.52	169.277	172.518	175.721	178.899	182.049	185.151	188.172	191.082	193.872	196.564	199.21	201.877	204.621	207.461	210.368	213.277	216.126	218.89	221.606	224.359	227.251	230.342	233.6	236.892	240.049	242.949	245.57	247.954	250.177	252.306	254.388	256.465	258.573	260.733	262.943	265.173	267.379	269.511	271.546	273.502	275.442	277.456	279.626	281.975	284.457	286.963	289.382	291.634	293.69
3570.56	169.119	172.364	175.571	178.752	181.906	185.011	188.035	190.948	193.741	196.436	199.084	201.755	204.501	207.346	210.257	213.17	216.023	218.792	221.513	224.27	227.168	230.266	233.532	236.832	239.996	242.902	245.528	247.916	250.142	252.274	254.359	256.44	258.551	260.716	262.93	265.166	267.377	269.515	271.555	273.516	275.46	277.481	279.657	282.014	284.504	287.019	289.446	291.705	293.767
3569.59	168.919	172.169	175.38	178.566	181.723	184.832	187.86	190.777	193.573	196.27	198.921	201.595	204.346	207.195	210.111	213.029	215.887	218.661	221.387	224.15	227.054	230.159	233.434	236.743	239.916	242.829	245.46	247.854	250.083	252.219	254.308	256.392	258.508	260.677	262.897	265.138	267.355	269.499	271.544	273.51	275.461	277.488	279.672	282.038	284.537	287.062	289.498	291.765	293.834
3568.63	168.641	171.896	175.112	178.303	181.465	184.578	187.611	190.532	193.331	196.032	198.687	201.364	204.119	206.973	209.895	212.819	215.683	218.463	221.194	223.963	226.875	229.989	233.274	236.593	239.776	242.698	245.337	247.736	249.97	252.11	254.202	256.291	258.411	260.586	262.812	265.059	267.283	269.433	271.485	273.457	275.414	277.447	279.64	282.017	284.527	287.063	289.51	291.786	293.863
3567.66	168.259	171.521	174.744	177.94	181.108	184.227	187.264	190.189	192.993	195.697	198.356	201.038	203.797	206.657	209.585	212.516	215.386	218.172	220.91	223.685	226.605	229.729	233.025	236.356	239.551	242.483	245.13	247.536	249.776	251.92	254.016	256.11	258.234	260.415	262.647	264.902	267.133	269.289	271.348	273.326	275.289	277.331	279.534	281.921	284.444	286.993	289.452	291.738	293.823
3566.7	167.775	171.043	174.273	177.476	180.65	183.774	186.817	189.747	192.554	195.262	197.924	200.61	203.374	206.24	209.175	212.112	214.989	217.781	220.524	223.307	226.235	229.368	232.676	236.02	239.227	242.171	244.827	247.24	249.485	251.634	253.735	255.832	257.962	260.148	262.387	264.648	266.886	269.05	271.114	273.099	275.069	277.119	279.331	281.731	284.267	286.829	289.3	291.597	293.69
3565.74	167.215	170.49	173.726	176.935	180.115	183.245	186.292	189.225	192.036	194.747	197.412	200.102	202.871	205.742	208.683	211.626	214.509	217.306	220.055	222.844	225.779	228.921	232.24	235.597	238.817	241.771	244.436	246.856	249.106	251.259	253.364	255.465	257.599	259.79	262.035	264.303	266.548	268.717	270.788	272.778	274.754	276.811	279.033	281.444	283.993	286.569	289.051	291.358	293.459
3564.77	166.625	169.906	173.147	176.361	179.546	182.68	185.731	188.667	191.481	194.194	196.861	199.553	202.326	205.201	208.147	211.095	213.983	216.785	219.539	222.332	225.273	228.423	231.752	235.119	238.349	241.314	243.987	246.412	248.667	250.824	252.931	255.036	257.174	259.369	261.619	263.892	266.142	268.317	270.392	272.387	274.368	276.432	278.662	281.083	283.643	286.23	288.724	291.039	293.147
3563.81	166.053	169.339	172.584	175.802	178.99	182.127	185.18	188.118	190.933	193.648	196.316	199.01	201.785	204.664	207.613	210.565	213.456	216.261	219.018	221.814	224.76	227.916	231.252	234.628	237.867	240.839	243.518	245.948	248.207	250.366	252.476	254.582	256.723	258.921	261.175	263.452	265.706	267.885	269.964	271.962	273.948	276.017	278.253	280.682	283.252	285.848	288.35	290.673	292.786
3562.84	165.534	168.821	172.069	175.289	178.479	181.617	184.672	187.611	190.427	193.141	195.811	198.505	201.282	204.161	207.113	210.067	212.96	215.768	218.526	221.325	224.273	227.434	230.775	234.157	237.402	240.38	243.063	245.497	247.757	249.918	252.029	254.137	256.279	258.48	260.736	263.017	265.274	267.455	269.537	271.538	273.526	275.599	277.84	280.276	282.853	285.456	287.965	290.293	292.411
3561.88	165.078	168.366	171.615	174.836	178.027	181.165	184.22	187.16	189.975	192.689	195.358	198.053	200.829	203.71	206.662	209.618	212.512	215.32	218.08	220.88	223.83	226.994	230.339	233.725	236.974	239.955	242.642	245.077	247.339	249.501	251.612	253.721	255.864	258.066	260.325	262.607	264.866	267.05	269.133	271.136	273.127	275.202	277.447	279.888	282.47	285.079	287.592	289.924	292.046
3560.91	164.68	167.969	171.217	174.438	177.629	180.767	183.821	186.76	189.575	192.289	194.957	197.651	200.428	203.308	206.261	209.217	212.112	214.92	217.68	220.481	223.433	226.598	229.946	233.335	236.587	239.57	242.258	244.695	246.958	249.12	251.232	253.341	255.485	257.688	259.947	262.231	264.492	266.677	268.762	270.767	272.759	274.837	277.085	279.529	282.115	284.728	287.246	289.582	291.705
3559.95	164.323	167.612	170.86	174.08	177.27	180.408	183.462	186.4	189.214	191.927	194.594	197.288	200.064	202.944	205.897	208.853	211.748	214.557	217.317	220.119	223.071	226.238	229.588	232.98	236.234	239.219	241.908	244.345	246.608	248.771	250.883	252.992	255.137	257.341	259.601	261.887	264.149	266.336	268.422	270.428	272.422	274.502	276.753	279.2	281.79	284.407	286.928	289.266	291.392
3558.99	163.991	167.279	170.527	173.746	176.935	180.073	183.125	186.063	188.876	191.588	194.255	196.948	199.723	202.604	205.557	208.513	211.408	214.217	216.978	219.78	222.734	225.902	229.254	232.648	235.904	238.891	241.581	244.019	246.282	248.445	250.557	252.667	254.812	257.017	259.279	261.566	263.83	266.018	268.106	270.114	272.109	274.191	276.445	278.895	281.489	284.109	286.634	288.975	291.104
3558.02	163.668	166.955	170.203	173.422	176.61	179.747	182.799	185.736	188.549	191.26	193.926	196.619	199.394	202.275	205.228	208.184	211.08	213.89	216.651	219.454	222.409	225.58	228.934	232.33	235.589	238.577	241.269	243.708	245.971	248.134	250.247	252.357	254.503	256.709	258.973	261.261	263.527	265.717	267.807	269.816	271.814	273.898	276.154	278.608	281.206	283.831	286.359	288.704	290.835
3557.06	163.346	166.633	169.88	173.099	176.287	179.424	182.476	185.412	188.224	190.935	193.601	196.293	199.068	201.949	204.902	207.859	210.756	213.567	216.329	219.133	222.09	225.263	228.62	232.019	235.281	238.271	240.964	243.404	245.668	247.832	249.945	252.056	254.203	256.41	258.675	260.966	263.234	265.426	267.518	269.529	271.529	273.616	275.876	278.334	280.936	283.565	286.098	288.446	290.581
3556.09	163.021	166.309	169.556	172.774	175.962	179.099	182.15	185.087	187.898	190.609	193.274	195.966	198.741	201.623	204.577	207.535	210.433	213.244	216.007	218.813	221.772	224.948	228.308	231.711	234.975	237.969	240.663	243.104	245.369	247.534	249.647	251.759	253.907	256.116	258.383	260.676	262.946	265.141	267.235	269.249	271.251	273.341	275.604	278.067	280.674	283.308	285.845	288.197	290.335
3555.13	162.694	165.982	169.229	172.447	175.636	178.772	181.823	184.76	187.571	190.281	192.946	195.638	198.414	201.296	204.251	207.21	210.109	212.921	215.686	218.493	221.454	224.633	227.997	231.403	234.671	237.667	240.364	242.806	245.072	247.237	249.352	251.464	253.614	255.824	258.093	260.388	262.661	264.858	266.955	268.971	270.976	273.069	275.336	277.803	280.415	283.054	285.596	287.953	290.094
3554.16	162.365	165.653	168.9	172.119	175.307	178.444	181.495	184.431	187.242	189.952	192.617	195.309	198.085	200.968	203.924	206.884	209.784	212.598	215.364	218.172	221.136	224.318	227.685	231.096	234.367	237.366	240.065	242.509	244.776	246.941	249.056	251.17	253.321	255.533	257.804	260.102	262.377	264.577	266.676	268.694	270.702	272.798	275.069	277.541	280.158	282.803	285.35	287.71	289.855
3553.2	162.036	165.325	168.572	171.791	174.979	178.115	181.167	184.103	186.914	189.623	192.288	194.98	197.756	200.639	203.596	206.558	209.459	212.274	215.041	217.852	220.817	224.002	227.373	230.788	234.063	237.064	239.765	242.21	244.478	246.645	248.761	250.875	253.027	255.241	257.514	259.814	262.092	264.295	266.396	268.417	270.427	272.526	274.802	277.278	279.901	282.55	285.102	287.467	289.615
3552.24	161.708	164.996	168.244	171.463	174.651	177.787	180.839	183.775	186.585	189.294	191.959	194.65	197.427	200.311	203.269	206.231	209.134	211.95	214.718	217.53	220.498	223.686	227.061	230.479	233.757	236.762	239.465	241.911	244.18	246.347	248.464	250.579	252.732	254.948	257.223	259.525	261.806	264.011	266.114	268.138	270.151	272.253	274.532	277.013	279.641	282.296	284.853	287.222	289.373
3551.27	161.379	164.668	167.915	171.134	174.323	177.459	180.51	183.445	186.255	188.964	191.628	194.32	197.097	199.981	202.94	205.903	208.807	211.624	214.393	217.207	220.177	223.368	226.746	230.168	233.45	236.457	239.162	241.61	243.879	246.047	248.164	250.281	252.435	254.652	256.929	259.234	261.517	263.724	265.83	267.856	269.871	271.976	274.26	276.745	279.378	282.038	284.599	286.972	289.128
3550.31	161.048	164.336	167.584	170.802	173.99	177.126	180.177	183.112	185.922	188.63	191.294	193.985	196.762	199.647	202.607	205.571	208.475	211.294	214.064	216.879	219.851	223.045	226.426	229.852	233.137	236.147	238.854	241.303	243.573	245.741	247.859	249.976	252.131	254.35	256.629	258.936	261.221	263.431	265.539	267.567	269.585	271.693	273.98	276.47	279.108	281.773	284.339	286.716	288.875
3549.34	160.708	163.997	167.244	170.462	173.65	176.786	179.836	182.771	185.58	188.288	190.951	193.642	196.419	199.304	202.264	205.229	208.135	210.954	213.725	216.542	219.516	222.712	226.097	229.526	232.815	235.827	238.536	240.985	243.257	245.425	247.544	249.661	251.817	254.037	256.318	258.627	260.915	263.127	265.237	267.267	269.288	271.399	273.69	276.184	278.827	281.497	284.068	286.449	288.61
3548.38	160.355	163.643	166.89	170.108	173.296	176.431	179.481	182.415	185.223	187.93	190.593	193.283	196.06	198.946	201.907	204.873	207.779	210.599	213.371	216.189	219.165	222.363	225.752	229.184	232.476	235.491	238.201	240.652	242.924	245.093	247.212	249.33	251.487	253.708	255.991	258.302	260.592	262.806	264.919	266.951	268.974	271.088	273.382	275.881	278.529	281.204	283.779	286.164	288.328
3547.41	159.98	163.269	166.515	169.733	172.92	176.055	179.104	182.037	184.845	187.551	190.213	192.903	195.68	198.565	201.527	204.493	207.4	210.221	212.994	215.813	218.791	221.992	225.383	228.82	232.114	235.132	237.844	240.296	242.568	244.738	246.857	248.975	251.133	253.356	255.64	257.954	260.246	262.462	264.576	266.61	268.635	270.752	273.05	275.554	278.206	280.886	283.466	285.854	288.022
3546.45	159.581	162.869	166.116	169.333	172.52	175.654	178.703	181.635	184.442	187.147	189.808	192.497	195.274	198.159	201.121	204.089	206.996	209.817	212.591	215.411	218.39	221.594	224.989	228.428	231.726	234.746	237.46	239.913	242.186	244.356	246.475	248.594	250.753	252.977	255.263	257.578	259.872	262.09	264.206	266.242	268.269	270.389	272.69	275.198	277.856	280.541	283.124	285.517	287.687
3545.49	159.16	162.447	165.694	168.911	172.097	175.23	178.278	181.21	184.015	186.719	189.379	192.068	194.844	197.73	200.692	203.659	206.567	209.389	212.163	214.984	217.965	221.171	224.568	228.011	231.313	234.335	237.051	239.505	241.778	243.948	246.068	248.187	250.346	252.571	254.858	257.175	259.471	261.69	263.808	265.846	267.875	269.998	272.302	274.814	277.477	280.166	282.754	285.15	287.324
3544.52	158.724	162.012	165.258	168.474	171.66	174.792	177.839	180.77	183.574	186.277	188.936	191.624	194.399	197.284	200.247	203.215	206.123	208.945	211.719	214.54	217.522	220.73	224.13	227.577	230.881	233.906	236.623	239.078	241.352	243.522	245.641	247.76	249.92	252.145	254.434	256.752	259.049	261.271	263.39	265.429	267.46	269.585	271.893	274.409	277.075	279.77	282.362	284.761	286.937
3543.56	158.291	161.578	164.823	168.039	171.223	174.355	177.401	180.33	183.133	185.835	188.492	191.179	193.953	196.838	199.801	202.768	205.677	208.498	211.273	214.094	217.077	220.286	223.689	227.137	230.444	233.471	236.19	238.646	240.92	243.089	245.208	247.328	249.487	251.713	254.003	256.322	258.621	260.843	262.964	265.004	267.036	269.163	271.474	273.993	276.664	279.362	281.958	284.36	286.538
3542.59	157.877	161.163	164.407	167.621	170.804	173.935	176.979	179.907	182.708	185.408	188.064	190.75	193.523	196.408	199.369	202.337	205.244	208.066	210.84	213.661	216.645	219.855	223.259	226.71	230.018	233.047	235.767	238.223	240.496	242.666	244.784	246.903	249.063	251.289	253.579	255.899	258.199	260.422	262.544	264.585	266.618	268.746	271.059	273.582	276.256	278.958	281.557	283.961	286.141
3541.63	157.494	160.779	164.022	167.235	170.416	173.545	176.588	179.514	182.313	185.012	187.666	190.35	193.122	196.005	198.966	201.933	204.84	207.66	210.434	213.255	216.238	219.449	222.854	226.306	229.616	232.645	235.365	237.821	240.095	242.263	244.381	246.5	248.659	250.885	253.176	255.496	257.797	260.021	262.143	264.185	266.219	268.348	270.663	273.188	275.865	278.569	281.171	283.577	285.759
3540.67	157.149	160.432	163.673	166.884	170.064	173.19	176.231	179.155	181.953	184.649	187.302	189.984	192.754	195.636	198.596	201.562	204.468	207.287	210.06	212.881	215.864	219.075	222.48	225.933	229.243	232.273	234.993	237.448	239.721	241.889	244.006	246.123	248.282	250.508	252.799	255.12	257.421	259.645	261.768	263.81	265.845	267.976	270.292	272.819	275.498	278.204	280.808	283.216	285.398
3539.7	156.838	160.118	163.357	166.565	169.743	172.867	175.906	178.828	181.624	184.318	186.969	189.649	192.418	195.298	198.257	201.221	204.126	206.945	209.717	212.536	215.519	218.73	222.136	225.589	228.899	231.929	234.648	237.102	239.374	241.541	243.657	245.774	247.933	250.159	252.449	254.77	257.071	259.296	261.419	263.462	265.498	267.629	269.946	272.475	275.155	277.864	280.469	282.878	285.062
3538.74	156.548	159.826	163.062	166.269	169.444	172.566	175.603	178.523	181.316	184.009	186.657	189.336	192.103	194.982	197.939	200.902	203.806	206.623	209.395	212.214	215.196	218.407	221.813	225.266	228.576	231.605	234.324	236.777	239.048	241.214	243.33	245.446	247.604	249.829	252.12	254.441	256.743	258.968	261.091	263.135	265.171	267.303	269.622	272.151	274.834	277.544	280.151	282.561	284.746
3537.77	156.267	159.544	162.777	165.982	169.155	172.275	175.31	178.227	181.019	183.709	186.356	189.033	191.799	194.676	197.632	200.594	203.497	206.313	209.084	211.902	214.884	218.095	221.501	224.955	228.265	231.294	234.012	236.465	238.735	240.9	243.014	245.13	247.287	249.513	251.804	254.125	256.427	258.653	260.777	262.821	264.858	266.991	269.311	271.842	274.526	277.238	279.847	282.259	284.444
3536.81	155.986	159.26	162.492	165.694	168.865	171.983	175.016	177.932	180.722	183.411	186.056	188.731	191.495	194.372	197.326	200.287	203.189	206.005	208.775	211.593	214.575	217.786	221.193	224.647	227.958	230.986	233.704	236.156	238.425	240.59	242.704	244.819	246.976	249.202	251.492	253.815	256.117	258.344	260.468	262.513	264.55	266.685	269.006	271.539	274.226	276.94	279.55	281.964	284.151
3535.84	155.701	158.973	162.203	165.403	168.572	171.689	174.72	177.634	180.422	183.109	185.753	188.427	191.19	194.065	197.018	199.979	202.88	205.695	208.465	211.282	214.265	217.476	220.884	224.339	227.65	230.679	233.397	235.849	238.117	240.281	242.395	244.509	246.666	248.892	251.183	253.506	255.809	258.037	260.162	262.207	264.246	266.382	268.705	271.24	273.929	276.646	279.258	281.674	283.862
3534.88	155.414	158.685	161.913	165.112	168.279	171.394	174.424	177.336	180.123	182.808	185.45	188.123	190.884	193.759	196.712	199.671	202.572	205.387	208.156	210.974	213.956	217.168	220.577	224.033	227.346	230.375	233.092	235.544	237.812	239.975	242.088	244.202	246.359	248.585	250.877	253.201	255.505	257.733	259.859	261.906	263.946	266.082	268.408	270.945	273.637	276.356	278.971	281.388	283.578
3533.92	155.135	158.404	161.63	164.827	167.993	171.106	174.134	177.045	179.83	182.514	185.155	187.826	190.586	193.46	196.412	199.371	202.271	205.085	207.854	210.672	213.654	216.868	220.278	223.735	227.048	230.078	232.795	235.246	237.514	239.677	241.789	243.903	246.06	248.286	250.578	252.903	255.208	257.437	259.564	261.611	263.652	265.791	268.118	270.658	273.352	276.073	278.69	281.11	283.301
3532.95	154.869	158.136	161.361	164.556	167.72	170.832	173.858	176.767	179.551	182.233	184.872	187.542	190.301	193.174	196.125	199.083	201.983	204.797	207.565	210.383	213.366	216.58	219.991	223.448	226.762	229.792	232.51	234.96	237.227	239.39	241.502	243.615	245.772	247.998	250.291	252.616	254.922	257.152	259.28	261.328	263.37	265.51	267.839	270.381	273.078	275.802	278.421	280.842	283.035
3531.99	154.619	157.885	161.108	164.301	167.463	170.573	173.597	176.505	179.287	181.968	184.605	187.273	190.032	192.903	195.853	198.811	201.71	204.523	207.291	210.109	213.092	216.306	219.718	223.177	226.491	229.521	232.238	234.688	236.955	239.116	241.228	243.341	245.498	247.724	250.017	252.343	254.65	256.881	259.01	261.059	263.102	265.243	267.573	270.117	272.816	275.542	278.163	280.586	282.78
3531.02	154.38	157.644	160.865	164.056	167.217	170.325	173.347	176.253	179.034	181.713	184.349	187.016	189.773	192.643	195.593	198.55	201.448	204.261	207.028	209.845	212.829	216.044	219.456	222.915	226.23	229.26	231.977	234.427	236.692	238.853	240.964	243.077	245.233	247.46	249.754	252.08	254.387	256.619	258.749	260.799	262.843	264.985	267.317	269.863	272.564	275.292	277.915	280.34	282.535
3530.06	154.143	157.405	160.624	163.813	166.972	170.078	173.099	176.003	178.782	181.459	184.094	186.76	189.515	192.385	195.333	198.29	201.187	204	206.767	209.584	212.567	215.783	219.196	222.656	225.971	229.001	231.718	234.167	236.432	238.592	240.703	242.815	244.971	247.198	249.492	251.819	254.128	256.36	258.491	260.542	262.587	264.73	267.064	269.612	272.315	275.045	277.67	280.096	282.293
3529.09	153.894	157.155	160.372	163.56	166.716	169.821	172.84	175.743	178.52	181.196	183.829	186.494	189.248	192.117	195.065	198.02	200.917	203.729	206.496	209.313	212.297	215.513	218.927	222.388	225.704	228.735	231.451	233.899	236.164	238.324	240.433	242.546	244.702	246.929	249.223	251.551	253.86	256.094	258.225	260.277	262.323	264.468	266.803	269.354	272.059	274.792	277.419	279.847	282.045
3528.13	153.626	156.885	160.101	163.287	166.442	169.545	172.562	175.464	178.239	180.914	183.546	186.209	188.962	191.83	194.777	197.732	200.629	203.44	206.207	209.024	212.008	215.225	218.64	222.102	225.419	228.45	231.166	233.615	235.879	238.038	240.147	242.259	244.415	246.642	248.938	251.266	253.576	255.811	257.943	259.996	262.043	264.189	266.526	269.079	271.787	274.522	277.151	279.581	281.781
3527.17	153.335	156.592	159.806	162.991	166.144	169.246	172.262	175.162	177.936	180.609	183.239	185.901	188.653	191.52	194.466	197.421	200.317	203.128	205.894	208.712	211.696	214.914	218.33	221.794	225.111	228.143	230.859	233.308	235.571	237.73	239.839	241.95	244.106	246.334	248.629	250.958	253.269	255.505	257.638	259.692	261.74	263.888	266.227	268.782	271.492	274.23	276.862	279.294	281.495
3526.2	153.024	156.28	159.493	162.676	165.827	168.927	171.942	174.84	177.612	180.284	182.912	185.572	188.324	191.189	194.135	197.089	199.985	202.795	205.561	208.378	211.363	214.581	217.999	221.463	224.782	227.814	230.531	232.979	235.242	237.4	239.508	241.619	243.775	246.002	248.298	250.628	252.94	255.176	257.31	259.364	261.413	263.562	265.903	268.461	271.174	273.914	276.548	278.982	281.184
3525.24	152.702	155.956	159.167	162.349	165.499	168.596	171.609	174.505	177.276	179.945	182.572	185.231	187.981	190.845	193.79	196.743	199.638	202.448	205.213	208.029	211.014	214.233	217.651	221.116	224.436	227.468	230.185	232.632	234.895	237.052	239.16	241.27	243.425	245.653	247.949	250.279	252.591	254.828	256.962	259.017	261.067	263.217	265.56	268.119	270.834	273.577	276.213	278.648	280.852
3524.27	152.378	155.63	158.839	162.018	165.167	168.262	171.273	174.167	176.935	179.603	182.228	184.885	187.633	190.496	193.439	196.391	199.285	202.093	204.858	207.673	210.657	213.876	217.294	220.76	224.08	227.113	229.829	232.276	234.537	236.694	238.8	240.91	243.064	245.292	247.588	249.918	252.23	254.467	256.602	258.657	260.707	262.858	265.201	267.762	270.479	273.224	275.861	278.298	280.502
3523.31	152.058	155.308	158.515	161.692	164.837	167.931	170.939	173.831	176.597	179.262	181.885	184.54	187.286	190.147	193.089	196.039	198.932	201.739	204.502	207.316	210.299	213.518	216.936	220.402	223.721	226.754	229.469	231.915	234.175	236.33	238.436	240.544	242.698	244.924	247.22	249.55	251.862	254.099	256.233	258.288	260.339	262.49	264.834	267.396	270.115	272.861	275.499	277.936	280.141
3522.34	151.746	154.993	158.197	161.371	164.514	167.605	170.611	173.5	176.264	178.926	181.547	184.199	186.943	189.803	192.743	195.691	198.582	201.387	204.148	206.962	209.944	213.161	216.578	220.044	223.363	226.394	229.109	231.553	233.812	235.966	238.07	240.177	242.33	244.556	246.851	249.18	251.492	253.728	255.862	257.917	259.967	262.118	264.463	267.026	269.745	272.492	275.131	277.569	279.774
3521.38	151.44	154.685	157.886	161.057	164.198	167.285	170.288	173.175	175.936	178.596	181.214	183.864	186.606	189.463	192.401	195.348	198.236	201.04	203.799	206.611	209.591	212.808	216.224	219.688	223.006	226.037	228.75	231.193	233.451	235.603	237.705	239.811	241.963	244.187	246.481	248.81	251.121	253.357	255.49	257.545	259.595	261.746	264.091	266.653	269.373	272.121	274.76	277.198	279.403
3520.42	151.142	154.384	157.582	160.751	163.888	166.973	169.973	172.857	175.615	178.273	180.888	183.535	186.275	189.129	192.065	195.01	197.896	200.698	203.455	206.265	209.244	212.459	215.874	219.337	222.654	225.683	228.394	230.836	233.092	235.243	237.343	239.448	241.598	243.821	246.114	248.442	250.753	252.988	255.121	257.174	259.224	261.375	263.719	266.282	269.002	271.75	274.389	276.827	279.032
3519.45	150.854	154.092	157.288	160.453	163.587	166.669	169.666	172.547	175.303	177.958	180.57	183.215	185.952	188.805	191.738	194.68	197.564	200.364	203.12	205.927	208.905	212.118	215.532	218.994	222.309	225.336	228.046	230.486	232.74	234.889	236.988	239.091	241.24	243.462	245.754	248.081	250.391	252.625	254.757	256.81	258.859	261.01	263.354	265.917	268.637	271.385	274.024	276.462	278.666
3518.49	150.579	153.815	157.007	160.169	163.3	166.379	169.373	172.251	175.004	177.656	180.266	182.909	185.643	188.493	191.424	194.364	197.246	200.044	202.797	205.603	208.579	211.791	215.203	218.663	221.977	225.003	227.711	230.149	232.401	234.549	236.646	238.748	240.895	243.116	245.407	247.733	250.042	252.275	254.407	256.459	258.508	260.658	263.002	265.565	268.285	271.032	273.672	276.109	278.313
3517.52	150.323	153.556	156.745	159.904	163.032	166.108	169.099	171.974	174.724	177.374	179.982	182.622	185.354	188.201	191.13	194.068	196.948	199.743	202.495	205.299	208.274	211.484	214.895	218.353	221.665	224.689	227.396	229.832	232.083	234.229	236.325	238.425	240.571	242.79	245.08	247.406	249.713	251.946	254.077	256.129	258.177	260.327	262.671	265.234	267.954	270.701	273.34	275.777	277.981
3516.56	150.089	153.318	156.504	159.66	162.786	165.859	168.847	171.72	174.468	177.115	179.72	182.358	185.088	187.933	190.86	193.795	196.673	199.467	202.217	205.02	207.993	211.202	214.611	218.069	221.379	224.402	227.106	229.541	231.79	233.934	236.029	238.128	240.273	242.491	244.78	247.105	249.412	251.644	253.775	255.826	257.874	260.023	262.367	264.93	267.65	270.397	273.037	275.473	277.677
3515.59	149.876	153.103	156.286	159.439	162.562	165.632	168.618	171.489	174.234	176.879	179.482	182.118	184.846	187.689	190.614	193.548	196.424	199.216	201.965	204.767	207.738	210.946	214.355	217.811	221.12	224.141	226.844	229.278	231.525	233.668	235.762	237.859	240.003	242.221	244.51	246.833	249.14	251.372	253.503	255.554	257.601	259.751	262.095	264.658	267.378	270.125	272.765	275.202	277.405
3514.63	149.681	152.905	156.085	159.236	162.356	165.425	168.409	171.277	174.02	176.663	179.265	181.899	184.625	187.466	190.39	193.322	196.197	198.988	201.736	204.536	207.507	210.714	214.122	217.577	220.886	223.906	226.608	229.04	231.286	233.428	235.52	237.617	239.76	241.978	244.266	246.589	248.896	251.128	253.258	255.309	257.357	259.506	261.851	264.414	267.135	269.883	272.523	274.96	277.164
3513.67	149.495	152.717	155.896	159.045	162.163	165.229	168.211	171.078	173.819	176.461	179.06	181.693	184.417	187.258	190.18	193.111	195.985	198.775	201.522	204.321	207.292	210.499	213.906	217.361	220.669	223.688	226.389	228.82	231.066	233.207	235.298	237.394	239.537	241.754	244.042	246.365	248.672	250.904	253.035	255.086	257.134	259.284	261.629	264.193	266.915	269.664	272.304	274.742	276.946
3512.7	149.314	152.534	155.71	158.857	161.974	165.038	168.018	170.883	173.623	176.263	178.862	181.493	184.216	187.055	189.976	192.906	195.779	198.569	201.315	204.114	207.084	210.291	213.699	217.154	220.462	223.48	226.18	228.611	230.855	232.995	235.086	237.182	239.324	241.541	243.829	246.153	248.46	250.692	252.823	254.875	256.923	259.074	261.42	263.985	266.708	269.458	272.099	274.538	276.743
3511.74	149.13	152.348	155.523	158.668	161.783	164.846	167.825	170.688	173.426	176.065	178.662	181.292	184.014	186.852	189.772	192.701	195.574	198.362	201.108	203.907	206.877	210.084	213.492	216.947	220.255	223.273	225.973	228.402	230.646	232.785	234.876	236.971	239.113	241.329	243.617	245.941	248.249	250.481	252.613	254.665	256.714	258.865	261.212	263.779	266.503	269.254	271.897	274.336	276.542
3510.77	148.943	152.159	155.332	158.476	161.588	164.649	167.627	170.488	173.225	175.863	178.458	181.087	183.807	186.644	189.563	192.492	195.364	198.151	200.896	203.695	206.665	209.872	213.28	216.735	220.043	223.061	225.76	228.189	230.432	232.571	234.66	236.755	238.896	241.113	243.401	245.725	248.033	250.266	252.398	254.45	256.5	258.652	261	263.567	266.293	269.045	271.689	274.13	276.336
3509.81	148.75	151.965	155.136	158.278	161.389	164.448	167.423	170.283	173.019	175.654	178.248	180.875	183.595	186.431	189.349	192.276	195.147	197.934	200.678	203.476	206.446	209.652	213.061	216.516	219.823	222.841	225.54	227.968	230.21	232.348	234.437	236.53	238.671	240.888	243.176	245.5	247.808	250.041	252.173	254.226	256.276	258.429	260.777	263.346	266.073	268.826	271.471	273.913	276.12
3508.85	148.554	151.767	154.936	158.075	161.184	164.242	167.215	170.073	172.807	175.441	178.033	180.658	183.377	186.211	189.128	192.054	194.924	197.709	200.453	203.25	206.219	209.426	212.834	216.289	219.596	222.613	225.31	227.738	229.979	232.116	234.204	236.297	238.437	240.653	242.941	245.265	247.573	249.806	251.938	253.991	256.041	258.195	260.544	263.113	265.841	268.596	271.241	273.683	275.891
3507.88	148.354	151.564	154.731	157.868	160.975	164.03	167.001	169.858	172.589	175.221	177.812	180.436	183.152	185.985	188.9	191.825	194.694	197.478	200.221	203.017	205.985	209.191	212.599	216.054	219.36	222.376	225.073	227.499	229.739	231.875	233.962	236.054	238.194	240.409	242.696	245.02	247.328	249.562	251.694	253.747	255.797	257.95	260.3	262.87	265.598	268.354	271	273.442	275.65
3506.92	148.147	151.355	154.52	157.655	160.759	163.812	166.781	169.636	172.365	174.995	177.584	180.206	182.921	185.752	188.666	191.589	194.456	197.24	199.981	202.777	205.744	208.949	212.356	215.811	219.116	222.131	224.827	227.252	229.491	231.626	233.712	235.803	237.942	240.156	242.443	244.767	247.075	249.308	251.44	253.493	255.543	257.697	260.047	262.618	265.346	268.102	270.749	273.192	275.4
3505.95	147.931	151.137	154.3	157.432	160.534	163.585	166.552	169.405	172.132	174.761	177.347	179.967	182.681	185.51	188.422	191.345	194.21	196.993	199.733	202.527	205.494	208.698	212.105	215.559	218.864	221.878	224.573	226.996	229.234	231.368	233.453	235.543	237.681	239.895	242.182	244.505	246.812	249.045	251.177	253.23	255.28	257.434	259.785	262.356	265.085	267.842	270.489	272.932	275.14
3504.99	147.705	150.909	154.069	157.2	160.3	163.348	166.314	169.164	171.89	174.516	177.101	179.719	182.431	185.259	188.169	191.09	193.955	196.736	199.475	202.268	205.234	208.438	211.844	215.297	218.601	221.615	224.309	226.731	228.968	231.101	233.184	235.274	237.411	239.624	241.91	244.234	246.541	248.774	250.905	252.958	255.008	257.162	259.513	262.085	264.815	267.572	270.22	272.663	274.871
3504.03	147.47	150.672	153.83	156.958	160.056	163.103	166.066	168.914	171.638	174.262	176.846	179.462	182.172	184.998	187.908	190.827	193.69	196.47	199.208	202	204.965	208.169	211.574	215.027	218.331	221.344	224.037	226.458	228.694	230.825	232.908	234.996	237.133	239.346	241.631	243.954	246.261	248.494	250.625	252.678	254.728	256.882	259.233	261.806	264.536	267.294	269.943	272.386	274.595
3503.06	147.23	150.429	153.585	156.712	159.808	162.852	165.813	168.659	171.381	174.004	176.585	179.2	181.908	184.733	187.641	190.559	193.42	196.199	198.936	201.727	204.691	207.894	211.299	214.751	218.054	221.067	223.759	226.179	228.414	230.544	232.626	234.713	236.849	239.061	241.346	243.668	245.975	248.207	250.339	252.391	254.441	256.595	258.947	261.52	264.251	267.01	269.659	272.103	274.311
3502.1	146.99	150.188	153.342	156.466	159.56	162.602	165.561	168.405	171.125	173.746	176.325	178.938	181.644	184.468	187.374	190.29	193.151	195.928	198.663	201.453	204.417	207.618	211.023	214.474	217.777	220.789	223.48	225.899	228.133	230.262	232.342	234.429	236.564	238.775	241.059	243.381	245.687	247.919	250.05	252.102	254.152	256.306	258.658	261.231	263.963	266.722	269.371	271.816	274.024
3501.13	146.759	149.954	153.106	156.228	159.319	162.359	165.316	168.158	170.876	173.494	176.072	178.683	181.387	184.209	187.114	190.029	192.887	195.663	198.397	201.186	204.148	207.349	210.752	214.203	217.505	220.515	223.205	225.624	227.856	229.984	232.063	234.148	236.282	238.493	240.776	243.097	245.403	247.635	249.765	251.817	253.866	256.02	258.372	260.945	263.678	266.437	269.086	271.53	273.739
3500.17	146.539	149.732	152.881	156.001	159.09	162.128	165.082	167.922	170.638	173.254	175.83	178.439	181.141	183.961	186.864	189.777	192.634	195.408	198.141	200.928	203.889	207.089	210.491	213.941	217.241	220.251	222.939	225.356	227.587	229.714	231.792	233.876	236.009	238.218	240.501	242.822	245.127	247.357	249.487	251.538	253.587	255.741	258.093	260.666	263.398	266.158	268.807	271.251	273.459
3499.2	146.333	149.523	152.67	155.787	158.874	161.909	164.862	167.699	170.413	173.027	175.6	178.207	180.908	183.726	186.627	189.538	192.393	195.166	197.897	200.683	203.642	206.84	210.241	213.69	216.989	219.997	222.684	225.1	227.329	229.455	231.531	233.614	235.746	237.954	240.236	242.556	244.86	247.09	249.219	251.27	253.318	255.472	257.823	260.396	263.128	265.887	268.536	270.98	273.187
3498.24	146.139	149.326	152.471	155.585	158.67	161.703	164.652	167.488	170.199	172.811	175.382	177.987	180.686	183.502	186.401	189.31	192.164	194.935	197.664	200.448	203.406	206.603	210.003	213.45	216.748	219.754	222.44	224.854	227.082	229.205	231.281	233.362	235.493	237.7	239.981	242.3	244.603	246.833	248.961	251.011	253.059	255.212	257.563	260.136	262.867	265.626	268.274	270.718	272.925
3497.28	145.952	149.138	152.28	155.392	158.473	161.504	164.451	167.284	169.993	172.603	175.172	177.775	180.472	183.286	186.183	189.091	191.942	194.711	197.439	200.222	203.178	206.374	209.772	213.217	216.514	219.518	222.203	224.615	226.842	228.964	231.038	233.118	235.248	237.454	239.734	242.052	244.354	246.583	248.711	250.76	252.807	254.96	257.31	259.883	262.614	265.372	268.02	270.463	272.669
3496.31	145.771	148.954	152.093	155.203	158.282	161.31	164.255	167.086	169.792	172.4	174.968	177.569	180.263	183.075	185.97	188.876	191.726	194.493	197.219	200.001	202.955	206.15	209.547	212.99	216.285	219.288	221.971	224.382	226.607	228.728	230.801	232.88	235.008	237.213	239.492	241.809	244.111	246.339	248.466	250.514	252.561	254.713	257.063	259.635	262.366	265.124	267.771	270.214	272.42
3495.35	145.593	148.773	151.909	155.016	158.093	161.119	164.061	166.89	169.595	172.2	174.766	177.365	180.057	182.867	185.76	188.664	191.512	194.278	197.003	199.783	202.736	205.929	209.324	212.767	216.06	219.062	221.743	224.152	226.376	228.496	230.567	232.645	234.772	236.976	239.254	241.57	243.871	246.099	248.225	250.273	252.319	254.471	256.82	259.392	262.122	264.88	267.527	269.969	272.174
3494.38	145.416	148.593	151.728	154.832	157.906	160.929	163.87	166.696	169.399	172.003	174.566	177.163	179.854	182.662	185.553	188.456	191.302	194.066	196.789	199.568	202.52	205.711	209.106	212.547	215.839	218.839	221.518	223.927	226.149	228.267	230.337	232.414	234.54	236.743	239.02	241.335	243.636	245.862	247.988	250.036	252.081	254.232	256.582	259.153	261.883	264.64	267.287	269.728	271.934
3493.42	145.241	148.416	151.548	154.65	157.722	160.743	163.681	166.506	169.206	171.808	174.37	176.965	179.654	182.46	185.35	188.25	191.095	193.858	196.58	199.357	202.308	205.498	208.891	212.331	215.622	218.621	221.299	223.705	225.926	228.043	230.112	232.188	234.313	236.515	238.791	241.106	243.406	245.632	247.757	249.804	251.849	254	256.349	258.92	261.65	264.407	267.053	269.494	271.699
3492.45	145.069	148.242	151.372	154.472	157.541	160.56	163.497	166.319	169.018	171.618	174.177	176.771	179.458	182.263	185.151	188.05	190.893	193.655	196.375	199.151	202.101	205.29	208.682	212.121	215.411	218.408	221.085	223.49	225.71	227.826	229.894	231.968	234.092	236.293	238.569	240.883	243.182	245.408	247.532	249.579	251.624	253.774	256.123	258.694	261.424	264.181	266.827	269.268	271.473
3491.49	144.9	148.071	151.199	154.297	157.365	160.382	163.316	166.137	168.834	171.432	173.99	176.582	179.268	182.071	184.957	187.855	190.697	193.457	196.176	198.951	201.9	205.088	208.479	211.917	215.206	218.202	220.878	223.282	225.501	227.615	229.682	231.756	233.879	236.079	238.354	240.668	242.966	245.191	247.316	249.362	251.407	253.557	255.906	258.476	261.206	263.963	266.609	269.05	271.255
3490.53	144.735	147.904	151.03	154.126	157.192	160.207	163.14	165.958	168.654	171.251	173.807	176.397	179.082	181.883	184.769	187.665	190.506	193.264	195.982	198.756	201.704	204.892	208.282	211.719	215.007	218.002	220.677	223.08	225.298	227.411	229.477	231.55	233.672	235.872	238.147	240.46	242.758	244.983	247.107	249.153	251.197	253.347	255.696	258.267	260.997	263.753	266.4	268.84	271.045
3489.56	144.573	147.74	150.864	153.959	157.023	160.036	162.967	165.784	168.478	171.073	173.628	176.217	178.9	181.7	184.584	187.479	190.319	193.077	195.794	198.567	201.514	204.701	208.09	211.527	214.813	217.808	220.482	222.884	225.1	227.213	229.278	231.35	233.472	235.671	237.945	240.257	242.555	244.78	246.904	248.949	250.994	253.143	255.492	258.063	260.793	263.55	266.197	268.638	270.842
3488.6	144.414	147.58	150.702	153.794	156.857	159.868	162.798	165.613	168.305	170.899	173.453	176.04	178.722	181.521	184.404	187.297	190.136	192.892	195.608	198.381	201.327	204.513	207.902	211.338	214.624	217.618	220.29	222.692	224.907	227.019	229.083	231.154	233.275	235.474	237.747	240.06	242.357	244.581	246.705	248.75	250.795	252.944	255.293	257.864	260.595	263.352	265.998	268.439	270.644
3487.63	144.258	147.422	150.542	153.633	156.693	159.703	162.631	165.445	168.136	170.728	173.28	175.866	178.547	181.344	184.226	187.118	189.956	192.711	195.426	198.197	201.143	204.328	207.717	211.152	214.437	217.43	220.102	222.502	224.717	226.828	228.891	230.961	233.081	235.28	237.553	239.864	242.162	244.385	246.509	248.554	250.598	252.748	255.097	257.668	260.399	263.156	265.803	268.243	270.448
3486.67	144.104	147.266	150.385	153.474	156.533	159.541	162.467	165.279	167.969	170.56	173.11	175.695	178.374	181.17	184.05	186.942	189.778	192.532	195.246	198.017	200.961	204.146	207.534	210.968	214.252	217.244	219.915	222.315	224.528	226.638	228.701	230.77	232.89	235.087	237.36	239.671	241.968	244.192	246.315	248.36	250.403	252.553	254.902	257.473	260.204	262.961	265.608	268.049	270.253
3485.7	143.952	147.112	150.229	153.316	156.373	159.38	162.304	165.115	167.803	170.392	172.941	175.525	178.202	180.997	183.876	186.766	189.601	192.354	195.067	197.837	200.78	203.964	207.351	210.785	214.068	217.059	219.729	222.128	224.34	226.449	228.511	230.58	232.699	234.896	237.167	239.478	241.775	243.998	246.121	248.165	250.209	252.358	254.707	257.279	260.009	262.767	265.414	267.854	270.059
3484.74	143.799	146.958	150.073	153.158	156.213	159.218	162.141	164.95	167.636	170.224	172.771	175.353	178.029	180.823	183.701	186.59	189.423	192.175	194.887	197.656	200.599	203.782	207.168	210.601	213.883	216.873	219.542	221.94	224.152	226.26	228.32	230.388	232.506	234.703	236.974	239.284	241.58	243.803	245.925	247.97	250.013	252.163	254.511	257.083	259.814	262.571	265.218	267.659	269.863
3483.78	143.643	146.8	149.913	152.996	156.05	159.053	161.974	164.782	167.466	170.052	172.599	175.179	177.854	180.646	183.522	186.41	189.243	191.994	194.704	197.472	200.414	203.596	206.982	210.414	213.695	216.685	219.353	221.749	223.96	226.067	228.127	230.194	232.311	234.507	236.777	239.087	241.383	243.605	245.727	247.772	249.815	251.964	254.312	256.884	259.615	262.372	265.019	267.46	269.664
3482.81	143.482	146.636	149.748	152.83	155.882	158.883	161.802	164.608	167.291	169.876	172.421	175	177.673	180.464	183.339	186.225	189.057	191.807	194.516	197.283	200.224	203.405	206.79	210.221	213.502	216.491	219.158	221.553	223.763	225.869	227.928	229.994	232.111	234.306	236.576	238.885	241.181	243.403	245.524	247.568	249.611	251.76	254.109	256.68	259.411	262.169	264.815	267.256	269.46
3481.85	143.315	146.468	149.578	152.658	155.708	158.708	161.625	164.43	167.111	169.694	172.238	174.815	177.487	180.276	183.15	186.035	188.865	191.614	194.323	197.088	200.028	203.209	206.593	210.023	213.304	216.291	218.957	221.352	223.561	225.666	227.724	229.789	231.905	234.099	236.369	238.678	240.972	243.194	245.315	247.359	249.401	251.55	253.898	256.47	259.201	261.959	264.605	267.046	269.25
3480.88	143.146	146.298	149.405	152.484	155.532	158.53	161.446	164.248	166.928	169.51	172.051	174.627	177.297	180.086	182.958	185.842	188.671	191.418	194.125	196.89	199.829	203.009	206.392	209.821	213.101	216.087	218.753	221.146	223.354	225.458	227.515	229.579	231.694	233.888	236.157	238.465	240.759	242.98	245.101	247.144	249.186	251.335	253.683	256.255	258.986	261.744	264.39	266.831	269.034
3479.92	142.979	146.128	149.234	152.311	155.357	158.353	161.267	164.068	166.746	169.326	171.866	174.44	177.109	179.896	182.766	185.649	188.476	191.222	193.928	196.692	199.63	202.808	206.19	209.619	212.898	215.883	218.547	220.94	223.146	225.249	227.305	229.369	231.483	233.675	235.943	238.251	240.545	242.765	244.885	246.928	248.97	251.118	253.466	256.038	258.768	261.526	264.173	266.613	268.816
3478.95	142.819	145.966	149.07	152.144	155.188	158.182	161.095	163.893	166.57	169.148	171.686	174.259	176.926	179.711	182.58	185.461	188.287	191.032	193.736	196.498	199.435	202.613	205.994	209.421	212.699	215.683	218.346	220.737	222.942	225.044	227.099	229.161	231.274	233.466	235.733	238.04	240.333	242.553	244.673	246.715	248.756	250.904	253.252	255.823	258.553	261.311	263.957	266.396	268.599
3477.99	142.668	145.814	148.916	151.988	155.03	158.022	160.932	163.729	166.403	168.98	171.516	174.087	176.753	179.536	182.403	185.283	188.107	190.85	193.554	196.314	199.25	202.426	205.806	209.232	212.508	215.491	218.152	220.542	222.747	224.847	226.901	228.962	231.074	233.265	235.531	237.837	240.13	242.349	244.468	246.509	248.55	250.697	253.044	255.615	258.345	261.102	263.747	266.187	268.389
3477.03	142.529	145.672	148.772	151.842	154.882	157.872	160.78	163.575	166.247	168.822	171.357	173.926	176.59	179.371	182.237	185.115	187.938	190.679	193.381	196.14	199.075	202.25	205.628	209.053	212.327	215.309	217.969	220.357	222.56	224.66	226.712	228.772	230.883	233.073	235.339	237.644	239.935	242.154	244.272	246.313	248.353	250.5	252.846	255.416	258.146	260.902	263.547	265.986	268.187
3476.06	142.397	145.538	148.636	151.704	154.741	157.729	160.635	163.429	166.099	168.672	171.205	173.773	176.435	179.215	182.079	184.955	187.776	190.517	193.217	195.975	198.908	202.082	205.459	208.882	212.155	215.135	217.794	220.181	222.383	224.481	226.532	228.591	230.701	232.89	235.155	237.459	239.75	241.968	244.085	246.125	248.165	250.311	252.657	255.227	257.956	260.711	263.356	265.794	267.995
3475.1	142.269	145.408	148.503	151.569	154.604	157.59	160.494	163.286	165.955	168.526	171.057	173.623	176.284	179.062	181.925	184.799	187.619	190.358	193.057	195.814	198.746	201.918	205.294	208.716	211.987	214.966	217.623	220.009	222.209	224.306	226.357	228.415	230.524	232.712	234.976	237.279	239.569	241.786	243.903	245.943	247.982	250.128	252.473	255.042	257.771	260.526	263.17	265.607	267.808
3474.13	142.138	145.274	148.368	151.431	154.465	157.449	160.351	163.141	165.808	168.377	170.907	173.472	176.13	178.907	181.768	184.641	187.46	190.197	192.895	195.651	198.581	201.753	205.127	208.548	211.818	214.795	217.451	219.836	222.035	224.131	226.18	228.237	230.345	232.532	234.795	237.098	239.388	241.604	243.721	245.76	247.798	249.944	252.289	254.858	257.586	260.341	262.984	265.421	267.621
3473.17	142.001	145.135	148.226	151.288	154.32	157.302	160.202	162.99	165.655	168.223	170.751	173.314	175.971	178.747	181.606	184.478	187.295	190.031	192.728	195.482	198.412	201.582	204.955	208.375	211.644	214.62	217.274	219.658	221.856	223.95	225.999	228.055	230.162	232.348	234.611	236.913	239.202	241.418	243.533	245.572	247.61	249.755	252.1	254.669	257.397	260.151	262.794	265.231	267.43
3472.2	141.857	144.99	148.079	151.138	154.168	157.148	160.046	162.832	165.496	168.062	170.589	173.15	175.806	178.58	181.438	184.308	187.123	189.858	192.554	195.307	198.236	201.405	204.777	208.196	211.463	214.438	217.091	219.473	221.67	223.764	225.811	227.866	229.972	232.158	234.42	236.721	239.009	241.225	243.34	245.379	247.416	249.561	251.906	254.474	257.201	259.955	262.598	265.034	267.234
3471.24	141.71	144.841	147.928	150.985	154.013	156.991	159.887	162.672	165.334	167.898	170.423	172.983	175.637	178.409	181.266	184.134	186.949	189.682	192.377	195.129	198.056	201.224	204.595	208.013	211.279	214.253	216.905	219.285	221.481	223.574	225.62	227.674	229.779	231.964	234.225	236.526	238.814	241.028	243.143	245.181	247.219	249.363	251.707	254.275	257.002	259.756	262.399	264.835	267.034
3470.28	141.564	144.693	147.778	150.833	153.859	156.835	159.729	162.512	165.172	167.735	170.259	172.817	175.469	178.24	181.095	183.962	186.775	189.507	192.2	194.951	197.877	201.044	204.415	207.831	211.096	214.068	216.719	219.099	221.293	223.385	225.43	227.483	229.587	231.771	234.032	236.332	238.619	240.833	242.948	244.985	247.022	249.166	251.51	254.078	256.805	259.558	262.2	264.636	266.835
3469.31	141.425	144.551	147.634	150.687	153.711	156.685	159.578	162.359	165.017	167.579	170.101	172.657	175.308	178.077	180.931	183.797	186.608	189.339	192.031	194.781	197.706	200.872	204.241	207.656	210.92	213.891	216.541	218.919	221.112	223.203	225.247	227.299	229.403	231.586	233.845	236.145	238.432	240.645	242.759	244.796	246.833	248.977	251.321	253.888	256.614	259.368	262.009	264.445	266.643
3468.35	141.294	144.418	147.499	150.55	153.572	156.545	159.436	162.215	164.872	167.432	169.952	172.507	175.157	177.925	180.777	183.641	186.451	189.181	191.872	194.621	197.545	200.71	204.078	207.492	210.755	213.725	216.373	218.75	220.942	223.032	225.075	227.126	229.229	231.412	233.67	235.97	238.255	240.469	242.582	244.619	246.655	248.799	251.142	253.709	256.436	259.189	261.83	264.265	266.463
3467.38	141.172	144.294	147.373	150.423	153.443	156.414	159.303	162.081	164.736	167.295	169.814	172.367	175.016	177.782	180.633	183.496	186.305	189.034	191.723	194.471	197.394	200.558	203.926	207.339	210.601	213.569	216.216	218.592	220.784	222.872	224.914	226.965	229.067	231.249	233.507	235.806	238.091	240.304	242.417	244.453	246.489	248.632	250.976	253.543	256.269	259.022	261.663	264.098	266.295
3466.42	141.056	144.177	147.254	150.302	153.32	156.289	159.177	161.953	164.607	167.164	169.682	172.234	174.881	177.646	180.496	183.358	186.166	188.893	191.582	194.329	197.251	200.415	203.781	207.193	210.454	213.422	216.068	218.443	220.633	222.721	224.762	226.812	228.913	231.094	233.352	235.65	237.935	240.147	242.26	244.296	246.332	248.475	250.818	253.385	256.111	258.863	261.505	263.939	266.137
3465.45	140.942	144.061	147.137	150.183	153.2	156.167	159.053	161.828	164.48	167.036	169.552	172.103	174.749	177.513	180.361	183.222	186.029	188.755	191.443	194.189	197.11	200.273	203.638	207.05	210.31	213.276	215.921	218.295	220.484	222.571	224.612	226.661	228.761	230.942	233.199	235.497	237.781	239.993	242.106	244.142	246.177	248.32	250.663	253.229	255.955	258.708	261.349	263.783	265.98
3464.49	140.826	143.943	147.017	150.061	153.076	156.042	158.926	161.699	164.35	166.905	169.42	171.969	174.614	177.376	180.223	183.082	185.888	188.614	191.3	194.045	196.966	200.128	203.492	206.903	210.162	213.127	215.771	218.144	220.332	222.418	224.458	226.506	228.606	230.785	233.042	235.339	237.623	239.835	241.947	243.983	246.018	248.16	250.503	253.069	255.795	258.547	261.188	263.622	265.819
3463.53	140.704	143.819	146.891	149.933	152.947	155.91	158.793	161.565	164.214	166.767	169.28	171.829	174.471	177.232	180.078	182.936	185.741	188.465	191.15	193.894	196.814	199.975	203.338	206.748	210.006	212.97	215.613	217.984	220.171	222.256	224.295	226.342	228.441	230.62	232.876	235.173	237.456	239.668	241.779	243.814	245.849	247.991	250.334	252.9	255.625	258.377	261.018	263.452	265.648
3462.56	140.575	143.688	146.758	149.798	152.81	155.771	158.653	161.422	164.07	166.621	169.133	171.68	174.321	177.08	179.924	182.781	185.584	188.307	190.991	193.734	196.653	199.812	203.175	206.583	209.839	212.802	215.444	217.814	220	222.084	224.122	226.168	228.266	230.444	232.699	234.995	237.278	239.489	241.6	243.634	245.669	247.81	250.152	252.718	255.443	258.195	260.835	263.268	265.464
3461.6	140.439	143.55	146.618	149.657	152.666	155.625	158.505	161.272	163.918	166.468	168.978	171.523	174.162	176.92	179.763	182.618	185.419	188.141	190.824	193.565	196.482	199.64	203.002	206.408	209.664	212.625	215.265	217.634	219.819	221.901	223.938	225.983	228.08	230.258	232.512	234.807	237.089	239.299	241.409	243.443	245.477	247.618	249.96	252.525	255.25	258.001	260.64	263.073	265.268
3460.63	140.299	143.408	146.474	149.51	152.517	155.474	158.352	161.117	163.761	166.309	168.817	171.36	173.998	176.754	179.595	182.448	185.248	187.968	190.65	193.39	196.306	199.462	202.822	206.228	209.481	212.441	215.08	217.448	219.631	221.712	223.748	225.791	227.888	230.064	232.317	234.611	236.893	239.102	241.211	243.245	245.278	247.418	249.759	252.324	255.048	257.798	260.437	262.869	265.064
3459.67	140.157	143.264	146.327	149.361	152.365	155.321	158.196	160.96	163.602	166.148	168.654	171.196	173.832	176.586	179.425	182.276	185.075	187.793	190.473	193.211	196.126	199.281	202.64	206.043	209.296	212.254	214.891	217.257	219.439	221.519	223.553	225.596	227.691	229.866	232.119	234.412	236.692	238.901	241.01	243.042	245.074	247.214	249.555	252.119	254.842	257.592	260.23	262.661	264.855
3458.71	140.015	143.119	146.18	149.212	152.214	155.168	158.041	160.802	163.443	165.987	168.491	171.031	173.665	176.418	179.255	182.105	184.901	187.618	190.296	193.033	195.946	199.1	202.457	205.859	209.11	212.067	214.702	217.067	219.248	221.327	223.359	225.401	227.495	229.669	231.92	234.212	236.492	238.7	240.808	242.839	244.871	247.01	249.35	251.914	254.636	257.385	260.022	262.453	264.647
3457.74	139.876	142.978	146.037	149.067	152.067	155.018	157.889	160.648	163.287	165.829	168.332	170.87	173.502	176.253	179.088	181.936	184.731	187.446	190.123	192.859	195.771	198.923	202.278	205.679	208.928	211.883	214.517	216.881	219.06	221.137	223.169	225.21	227.302	229.475	231.725	234.017	236.296	238.502	240.61	242.641	244.672	246.81	249.149	251.712	254.434	257.182	259.819	262.249	264.442
3456.78	139.743	142.843	145.9	148.927	151.925	154.874	157.743	160.5	163.137	165.677	168.178	170.714	173.345	176.094	178.928	181.774	184.568	187.281	189.957	192.691	195.601	198.752	202.106	205.505	208.753	211.706	214.339	216.701	218.879	220.955	222.985	225.025	227.116	229.288	231.537	233.828	236.106	238.312	240.418	242.448	244.479	246.617	248.955	251.517	254.239	256.986	259.622	262.051	264.243
3455.81	139.619	142.716	145.771	148.796	151.792	154.739	157.605	160.361	162.996	165.534	168.034	170.568	173.197	175.945	178.776	181.621	184.413	187.125	189.799	192.532	195.441	198.591	201.943	205.341	208.586	211.539	214.17	216.53	218.707	220.781	222.811	224.849	226.94	229.111	231.359	233.648	235.925	238.13	240.236	242.266	244.296	246.433	248.771	251.332	254.053	256.799	259.434	261.863	264.054
3454.85	139.505	142.6	145.652	148.675	151.668	154.613	157.478	160.232	162.865	165.402	167.9	170.432	173.06	175.805	178.636	181.479	184.269	186.98	189.653	192.384	195.291	198.44	201.791	205.187	208.431	211.382	214.011	216.37	218.546	220.619	222.647	224.684	226.774	228.944	231.191	233.48	235.756	237.96	240.066	242.095	244.124	246.26	248.598	251.158	253.878	256.624	259.258	261.686	263.877
3453.89	139.401	142.494	145.544	148.565	151.557	154.5	157.363	160.115	162.746	165.281	167.777	170.308	172.934	175.678	178.507	181.348	184.137	186.846	189.518	192.248	195.154	198.301	201.651	205.045	208.288	211.237	213.865	216.223	218.397	220.469	222.496	224.532	226.621	228.79	231.036	233.324	235.599	237.803	239.908	241.936	243.964	246.1	248.437	250.997	253.716	256.461	259.095	261.522	263.712
3452.92	139.308	142.399	145.447	148.465	151.455	154.396	157.257	160.007	162.637	165.17	167.665	170.194	172.819	175.561	178.388	181.228	184.015	186.723	189.393	192.122	195.027	198.173	201.521	204.914	208.156	211.103	213.729	216.086	218.258	220.33	222.355	224.391	226.478	228.646	230.892	233.179	235.454	237.657	239.761	241.788	243.816	245.952	248.288	250.847	253.566	256.31	258.943	261.369	263.559
3451.96	139.221	142.31	145.356	148.372	151.359	154.298	157.158	159.906	162.534	165.066	167.559	170.087	172.71	175.451	178.277	181.115	183.901	186.607	189.276	192.004	194.908	198.053	201.399	204.791	208.031	210.976	213.601	215.956	218.128	220.198	222.223	224.257	226.343	228.511	230.756	233.042	235.316	237.518	239.622	241.649	243.677	245.812	248.147	250.706	253.424	256.167	258.799	261.225	263.414
3450.99	139.136	142.223	145.266	148.28	151.266	154.203	157.06	159.807	162.433	164.964	167.456	169.982	172.603	175.343	178.167	181.004	183.788	186.494	189.161	191.888	194.791	197.934	201.28	204.67	207.908	210.852	213.475	215.829	217.999	220.068	222.092	224.125	226.211	228.378	230.622	232.907	235.181	237.383	239.486	241.513	243.54	245.674	248.009	250.567	253.284	256.027	258.659	261.084	263.273
3450.03	139.047	142.131	145.172	148.185	151.168	154.103	156.959	159.704	162.329	164.858	167.348	169.873	172.492	175.23	178.053	180.888	183.671	186.375	189.042	191.768	194.669	197.812	201.156	204.545	207.781	210.724	213.346	215.698	217.867	219.935	221.958	223.99	226.075	228.241	230.484	232.769	235.042	237.243	239.346	241.372	243.399	245.533	247.868	250.425	253.142	255.884	258.515	260.94	263.128
3449.06	138.948	142.03	145.069	148.079	151.061	153.994	156.848	159.591	162.214	164.742	167.23	169.754	172.372	175.108	177.929	180.763	183.545	186.248	188.913	191.638	194.538	197.679	201.022	204.41	207.645	210.586	213.206	215.557	217.725	219.792	221.814	223.845	225.929	228.094	230.337	232.621	234.893	237.094	239.196	241.222	243.249	245.382	247.717	250.274	252.99	255.731	258.362	260.786	262.974
3448.1	138.836	141.916	144.954	147.962	150.941	153.872	156.724	159.465	162.087	164.613	167.1	169.622	172.238	174.973	177.792	180.625	183.405	186.107	188.771	191.494	194.393	197.533	200.875	204.261	207.495	210.434	213.053	215.403	217.57	219.635	221.656	223.686	225.77	227.934	230.176	232.459	234.731	236.931	239.033	241.058	243.084	245.217	247.551	250.108	252.823	255.565	258.194	260.618	262.806
3447.14	138.711	141.789	144.824	147.83	150.807	153.736	156.586	159.326	161.946	164.47	166.955	169.476	172.091	174.824	177.642	180.473	183.251	185.951	188.614	191.336	194.234	197.373	200.714	204.099	207.331	210.269	212.886	215.235	217.4	219.464	221.484	223.514	225.596	227.759	230	232.283	234.554	236.753	238.854	240.879	242.905	245.037	247.371	249.927	252.642	255.383	258.012	260.435	262.622
3446.17	138.574	141.65	144.683	147.687	150.662	153.589	156.437	159.175	161.793	164.315	166.799	169.318	171.931	174.662	177.479	180.308	183.085	185.784	188.445	191.166	194.063	197.2	200.54	203.923	207.154	210.09	212.707	215.054	217.218	219.281	221.3	223.328	225.409	227.571	229.812	232.093	234.364	236.562	238.663	240.687	242.712	244.844	247.177	249.732	252.447	255.187	257.815	260.238	262.424
3445.21	138.429	141.503	144.534	147.535	150.508	153.434	156.28	159.016	161.632	164.152	166.634	169.151	171.763	174.493	177.307	180.135	182.911	185.608	188.268	190.987	193.883	197.019	200.357	203.739	206.968	209.903	212.518	214.864	217.026	219.088	221.106	223.133	225.213	227.375	229.614	231.895	234.164	236.362	238.461	240.485	242.509	244.641	246.973	249.528	252.241	254.981	257.609	260.031	262.217
3444.24	138.281	141.352	144.381	147.381	150.352	153.275	156.119	158.853	161.467	163.986	166.466	168.981	171.591	174.319	177.132	179.958	182.732	185.428	188.086	190.804	193.698	196.833	200.169	203.55	206.777	209.711	212.325	214.669	216.83	218.891	220.907	222.933	225.012	227.173	229.411	231.691	233.959	236.156	238.255	240.277	242.301	244.432	246.763	249.317	252.03	254.769	257.396	259.818	262.002
3443.28	138.133	141.202	144.229	147.226	150.195	153.116	155.958	158.69	161.302	163.819	166.298	168.811	171.419	174.145	176.957	179.781	182.553	185.247	187.904	190.62	193.513	196.646	199.981	203.359	206.586	209.518	212.13	214.473	216.633	218.692	220.707	222.732	224.81	226.969	229.206	231.485	233.752	235.948	238.046	240.068	242.09	244.22	246.551	249.104	251.816	254.554	257.181	259.601	261.785
3442.31	137.988	141.055	144.079	147.074	150.041	152.959	155.799	158.529	161.14	163.655	166.131	168.643	171.249	173.973	176.782	179.605	182.375	185.068	187.723	190.437	193.328	196.46	199.793	203.17	206.394	209.325	211.935	214.276	216.435	218.493	220.507	222.53	224.607	226.765	229	231.278	233.544	235.739	237.836	239.857	241.879	244.008	246.338	248.89	251.601	254.338	256.964	259.383	261.566
3441.35	137.847	140.912	143.933	146.926	149.89	152.806	155.644	158.372	160.98	163.493	165.968	168.477	171.082	173.804	176.611	179.432	182.2	184.891	187.544	190.257	193.146	196.276	199.607	202.982	206.205	209.133	211.742	214.081	216.238	218.295	220.307	222.329	224.405	226.561	228.796	231.072	233.337	235.531	237.627	239.647	241.667	243.796	246.124	248.676	251.386	254.122	256.746	259.164	261.347
3440.39	137.71	140.772	143.791	146.781	149.743	152.657	155.492	158.218	160.824	163.335	165.807	168.315	170.917	173.638	176.443	179.261	182.028	184.716	187.368	190.079	192.966	196.094	199.423	202.796	206.017	208.944	211.55	213.888	216.044	218.099	220.11	222.13	224.204	226.359	228.593	230.868	233.132	235.324	237.419	239.438	241.457	243.585	245.912	248.463	251.171	253.906	256.529	258.946	261.127
3439.42	137.577	140.636	143.653	146.64	149.6	152.511	155.344	158.067	160.672	163.18	165.651	168.157	170.757	173.475	176.278	179.095	181.86	184.546	187.196	189.905	192.791	195.917	199.244	202.615	205.833	208.758	211.362	213.699	215.852	217.906	219.915	221.935	224.007	226.161	228.393	230.667	232.929	235.121	237.214	239.232	241.25	243.377	245.703	248.252	250.96	253.693	256.315	258.731	260.911
3438.46	137.449	140.506	143.52	146.505	149.462	152.371	155.202	157.923	160.525	163.032	165.501	168.005	170.603	173.319	176.12	178.935	181.697	184.382	187.03	189.738	192.621	195.745	199.07	202.439	205.655	208.578	211.181	213.515	215.668	217.72	219.728	221.746	223.817	225.969	228.2	230.472	232.734	234.924	237.016	239.033	241.051	243.176	245.501	248.049	250.755	253.487	256.107	258.522	260.701
3437.49	137.329	140.383	143.395	146.378	149.333	152.239	155.068	157.787	160.387	162.892	165.359	167.861	170.457	173.172	175.971	178.784	181.544	184.227	186.874	189.58	192.462	195.584	198.907	202.274	205.488	208.409	211.01	213.343	215.493	217.544	219.551	221.567	223.637	225.788	228.018	230.289	232.549	234.738	236.83	238.845	240.862	242.986	245.31	247.857	250.562	253.292	255.911	258.325	260.503
3436.53	137.218	140.27	143.28	146.26	149.213	152.118	154.944	157.662	160.26	162.763	165.228	167.729	170.323	173.036	175.833	178.644	181.404	184.085	186.73	189.434	192.314	195.435	198.756	202.122	205.334	208.253	210.853	213.184	215.333	217.383	219.388	221.403	223.472	225.622	227.85	230.121	232.38	234.568	236.658	238.673	240.689	242.812	245.135	247.681	250.384	253.114	255.732	258.145	260.322
3435.56	137.118	140.168	143.176	146.155	149.106	152.009	154.834	157.549	160.146	162.648	165.111	167.61	170.203	172.915	175.71	178.52	181.277	183.957	186.601	189.304	192.183	195.302	198.622	201.986	205.196	208.114	210.712	213.042	215.19	217.239	219.243	221.257	223.325	225.474	227.701	229.97	232.229	234.416	236.505	238.519	240.534	242.657	244.979	247.524	250.227	252.955	255.572	257.984	260.16
3434.6	137.03	140.079	143.085	146.062	149.011	151.913	154.736	157.45	160.046	162.546	165.009	167.506	170.098	172.808	175.602	178.41	181.167	183.845	186.488	189.19	192.068	195.185	198.504	201.866	205.076	207.992	210.589	212.918	215.065	217.113	219.116	221.13	223.196	225.345	227.571	229.839	232.097	234.283	236.372	238.385	240.4	242.521	244.843	247.387	250.089	252.817	255.433	257.844	260.02
3433.64	136.952	140	143.005	145.981	148.928	151.829	154.651	157.364	159.958	162.457	164.919	167.415	170.006	172.715	175.508	178.315	181.07	183.748	186.389	189.09	191.967	195.084	198.402	201.763	204.972	207.887	210.483	212.811	214.957	217.004	219.006	221.019	223.085	225.233	227.458	229.726	231.983	234.169	236.257	238.27	240.283	242.405	244.726	247.269	249.971	252.698	255.314	257.724	259.899
3432.67	136.883	139.93	142.933	145.908	148.855	151.754	154.575	157.287	159.881	162.379	164.84	167.335	169.925	172.633	175.425	178.232	180.986	183.663	186.304	189.004	191.88	194.996	198.313	201.673	204.881	207.796	210.391	212.718	214.864	216.91	218.911	220.924	222.989	225.136	227.361	229.628	231.884	234.07	236.157	238.17	240.183	242.304	244.625	247.167	249.869	252.595	255.21	257.62	259.795
3431.71	136.821	139.866	142.869	145.843	148.789	151.688	154.508	157.219	159.812	162.31	164.769	167.264	169.853	172.561	175.352	178.158	180.912	183.588	186.228	188.927	191.803	194.918	198.234	201.594	204.801	207.715	210.31	212.637	214.782	216.827	218.829	220.84	222.905	225.052	227.276	229.543	231.799	233.984	236.071	238.083	240.096	242.216	244.537	247.079	249.78	252.506	255.121	257.531	259.705
3430.74	136.763	139.808	142.81	145.784	148.729	151.627	154.447	157.157	159.749	162.247	164.706	167.2	169.789	172.495	175.287	178.092	180.845	183.52	186.16	188.859	191.734	194.849	198.165	201.524	204.731	207.644	210.239	212.565	214.71	216.755	218.756	220.767	222.832	224.978	227.202	229.468	231.724	233.908	235.995	238.007	240.019	242.14	244.46	247.002	249.703	252.429	255.043	257.453	259.627
3429.78	136.71	139.755	142.757	145.73	148.675	151.572	154.391	157.102	159.693	162.19	164.649	167.143	169.731	172.437	175.228	178.032	180.785	183.461	186.1	188.798	191.673	194.788	198.103	201.462	204.669	207.582	210.176	212.502	214.647	216.692	218.692	220.703	222.768	224.913	227.137	229.403	231.658	233.843	235.93	237.941	239.953	242.073	244.393	246.936	249.636	252.362	254.976	257.386	259.559
3428.81	136.662	139.707	142.708	145.681	148.626	151.523	154.342	157.052	159.643	162.14	164.598	167.092	169.68	172.386	175.177	177.981	180.733	183.409	186.047	188.746	191.62	194.734	198.05	201.409	204.615	207.529	210.123	212.449	214.593	216.637	218.638	220.649	222.713	224.858	227.082	229.348	231.603	233.787	235.874	237.885	239.897	242.017	244.337	246.879	249.58	252.305	254.92	257.329	259.503
3427.85	136.621	139.665	142.667	145.64	148.584	151.481	154.3	157.01	159.601	162.097	164.556	167.049	169.637	172.343	175.133	177.937	180.69	183.365	186.003	188.701	191.576	194.69	198.005	201.364	204.571	207.484	210.078	212.404	214.548	216.593	218.593	220.604	222.668	224.813	227.037	229.303	231.558	233.742	235.828	237.839	239.851	241.971	244.291	246.833	249.534	252.26	254.874	257.283	259.457
3426.89	136.586	139.63	142.632	145.605	148.549	151.447	154.265	156.975	159.566	162.062	164.52	167.014	169.601	172.307	175.098	177.902	180.654	183.329	185.967	188.665	191.54	194.654	197.969	201.328	204.535	207.448	210.042	212.368	214.513	216.557	218.557	220.568	222.632	224.777	227.001	229.267	231.521	233.706	235.792	237.803	239.815	241.935	244.255	246.797	249.497	252.223	254.838	257.247	259.421
3425.92	136.557	139.602	142.603	145.576	148.521	151.418	154.237	156.946	159.537	162.033	164.491	166.985	169.572	172.278	175.068	177.872	180.625	183.299	185.938	188.636	191.51	194.624	197.94	201.299	204.505	207.419	210.013	212.339	214.484	216.528	218.528	220.539	222.603	224.748	226.972	229.238	231.492	233.676	235.763	237.774	239.786	241.905	244.225	246.768	249.468	252.194	254.809	257.219	259.392
3424.96	136.531	139.576	142.578	145.551	148.495	151.392	154.211	156.921	159.512	162.008	164.466	166.959	169.547	172.252	175.043	177.847	180.599	183.274	185.912	188.61	191.484	194.598	197.914	201.273	204.48	207.394	209.988	212.314	214.459	216.503	218.503	220.514	222.578	224.723	226.947	229.212	231.467	233.651	235.737	237.748	239.76	241.88	244.2	246.742	249.443	252.169	254.784	257.194	259.367
3423.99	136.505	139.55	142.552	145.525	148.47	151.367	154.186	156.895	159.486	161.982	164.44	166.933	169.521	172.226	175.017	177.821	180.573	183.248	185.886	188.584	191.458	194.572	197.888	201.247	204.454	207.368	209.963	212.289	214.433	216.478	218.478	220.489	222.553	224.698	226.921	229.187	231.442	233.626	235.712	237.723	239.735	241.854	244.174	246.717	249.418	252.144	254.759	257.169	259.342
3423.03	136.476	139.521	142.523	145.496	148.441	151.338	154.157	156.866	159.457	161.953	164.411	166.904	169.492	172.197	174.988	177.792	180.544	183.219	185.857	188.555	191.429	194.543	197.859	201.218	204.425	207.339	209.934	212.261	214.405	216.449	218.45	220.46	222.524	224.669	226.893	229.158	231.413	233.597	235.683	237.694	239.706	241.825	244.145	246.688	249.389	252.116	254.731	257.14	259.314
3422.07	136.441	139.486	142.488	145.461	148.406	151.304	154.122	156.832	159.423	161.919	164.377	166.87	169.457	172.163	174.953	177.757	180.51	183.184	185.822	188.52	191.394	194.509	197.824	201.184	204.391	207.306	209.901	212.227	214.372	216.416	218.416	220.427	222.49	224.636	226.859	229.125	231.379	233.563	235.649	237.66	239.671	241.791	244.111	246.654	249.355	252.082	254.697	257.106	259.28
3421.1	136.401	139.446	142.449	145.422	148.367	151.265	154.083	156.793	159.384	161.88	164.338	166.831	169.418	172.124	174.914	177.718	180.471	183.145	185.783	188.481	191.355	194.469	197.785	201.145	204.352	207.267	209.862	212.189	214.334	216.378	218.378	220.389	222.452	224.597	226.821	229.086	231.341	233.524	235.61	237.621	239.632	241.752	244.072	246.615	249.316	252.043	254.658	257.068	259.241
3420.14	136.358	139.404	142.406	145.38	148.325	151.223	154.042	156.751	159.342	161.838	164.296	166.789	169.376	172.082	174.872	177.676	180.429	183.103	185.741	188.439	191.313	194.427	197.742	201.102	204.31	207.226	209.821	212.148	214.293	216.337	218.337	220.347	222.411	224.556	226.779	229.045	231.299	233.482	235.568	237.578	239.59	241.709	244.029	246.572	249.274	252.001	254.616	257.025	259.199
3419.17	136.316	139.362	142.365	145.339	148.284	151.182	154.001	156.71	159.301	161.797	164.254	166.747	169.335	172.041	174.831	177.635	180.387	183.062	185.7	188.397	191.271	194.385	197.701	201.061	204.269	207.184	209.78	212.107	214.252	216.296	218.296	220.307	222.37	224.515	226.738	229.003	231.257	233.44	235.526	237.536	239.548	241.667	243.987	246.53	249.231	251.958	254.573	256.983	259.156
3418.21	136.278	139.324	142.327	145.301	148.247	151.144	153.964	156.673	159.264	161.76	164.217	166.71	169.298	172.003	174.794	177.598	180.35	183.024	185.662	188.359	191.233	194.347	197.663	201.023	204.231	207.147	209.743	212.07	214.215	216.259	218.259	220.269	222.333	224.477	226.7	228.965	231.219	233.402	235.487	237.497	239.508	241.627	243.947	246.49	249.191	251.918	254.534	256.943	259.116
3417.24	136.245	139.292	142.295	145.27	148.216	151.114	153.933	156.642	159.233	161.729	164.186	166.68	169.267	171.973	174.763	177.567	180.319	182.993	185.631	188.328	191.201	194.315	197.631	200.991	204.2	207.115	209.712	212.039	214.184	216.228	218.228	220.238	222.301	224.446	226.668	228.933	231.187	233.37	235.455	237.464	239.475	241.594	243.913	246.456	249.157	251.884	254.499	256.908	259.081
3416.28	136.221	139.267	142.271	145.246	148.192	151.09	153.909	156.619	159.21	161.706	164.163	166.656	169.244	171.949	174.74	177.544	180.296	182.97	185.607	188.304	191.178	194.291	197.607	200.967	204.176	207.092	209.688	212.016	214.16	216.205	218.205	220.215	222.278	224.422	226.644	228.909	231.162	233.345	235.429	237.439	239.449	241.568	243.887	246.43	249.13	251.857	254.472	256.881	259.054
3415.32	136.203	139.25	142.254	145.229	148.175	151.074	153.893	156.603	159.194	161.69	164.147	166.641	169.228	171.934	174.724	177.528	180.28	182.954	185.592	188.289	191.162	194.275	197.591	200.951	204.16	207.076	209.672	212	214.145	216.19	218.19	220.199	222.262	224.407	226.629	228.893	231.146	233.329	235.413	237.422	239.432	241.551	243.87	246.412	249.113	251.839	254.454	256.863	259.036
3414.35	136.191	139.238	142.243	145.218	148.165	151.064	153.884	156.594	159.185	161.681	164.139	166.632	169.22	171.926	174.716	177.52	180.272	182.947	185.584	188.281	191.154	194.267	197.583	200.943	204.152	207.068	209.665	211.993	214.139	216.183	218.183	220.193	222.256	224.4	226.622	228.887	231.139	233.321	235.406	237.415	239.425	241.543	243.862	246.404	249.104	251.831	254.446	256.854	259.027
3413.39	136.185	139.233	142.238	145.214	148.161	151.06	153.88	156.591	159.182	161.678	164.136	166.63	169.218	171.924	174.715	177.519	180.272	182.946	185.583	188.28	191.153	194.267	197.583	200.943	204.152	207.069	209.667	211.995	214.14	216.185	218.185	220.195	222.258	224.402	226.625	228.889	231.142	233.324	235.408	237.417	239.427	241.545	243.864	246.406	249.106	251.833	254.448	256.856	259.029
3412.42	136.183	139.232	142.238	145.215	148.162	151.062	153.883	156.594	159.185	161.682	164.141	166.635	169.223	171.929	174.721	177.525	180.278	182.953	185.59	188.287	191.161	194.274	197.59	200.951	204.161	207.078	209.676	212.005	214.151	216.196	218.196	220.206	222.27	224.414	226.636	228.901	231.154	233.336	235.42	237.429	239.439	241.557	243.876	246.418	249.118	251.845	254.46	256.869	259.042
3411.46	136.187	139.237	142.243	145.221	148.169	151.07	153.891	156.603	159.195	161.692	164.151	166.645	169.234	171.941	174.733	177.538	180.291	182.966	185.604	188.302	191.175	194.289	197.606	200.967	204.178	207.096	209.694	212.023	214.17	216.215	218.216	220.226	222.29	224.434	226.657	228.921	231.174	233.356	235.441	237.45	239.46	241.578	243.897	246.439	249.14	251.867	254.482	256.892	259.064
3410.49	136.195	139.246	142.253	145.232	148.181	151.082	153.904	156.617	159.209	161.707	164.167	166.661	169.251	171.959	174.751	177.557	180.31	182.986	185.624	188.322	191.196	194.31	197.627	200.99	204.201	207.12	209.719	212.049	214.195	216.241	218.242	220.253	222.317	224.462	226.685	228.949	231.203	233.385	235.469	237.478	239.489	241.607	243.926	246.469	249.17	251.898	254.513	256.923	259.096
3409.53	136.207	139.258	142.267	145.246	148.197	151.099	153.922	156.634	159.228	161.726	164.186	166.682	169.272	171.98	174.773	177.58	180.334	183.01	185.649	188.347	191.221	194.336	197.654	201.017	204.229	207.148	209.748	212.079	214.226	216.273	218.274	220.285	222.349	224.495	226.718	228.983	231.236	233.419	235.504	237.513	239.523	241.642	243.961	246.504	249.206	251.934	254.55	256.959	259.133
3408.57	136.22	139.272	142.282	145.262	148.213	151.116	153.94	156.654	159.248	161.747	164.207	166.704	169.294	172.003	174.797	177.604	180.358	183.035	185.674	188.373	191.248	194.363	197.681	201.045	204.258	207.178	209.779	212.11	214.258	216.305	218.307	220.318	222.383	224.528	226.752	229.017	231.271	233.453	235.538	237.547	239.558	241.677	243.996	246.539	249.242	251.97	254.586	256.996	259.169
3407.6	136.232	139.286	142.296	145.277	148.23	151.133	153.958	156.672	159.267	161.766	164.228	166.724	169.316	172.025	174.819	177.627	180.382	183.059	185.699	188.398	191.273	194.389	197.707	201.072	204.285	207.206	209.807	212.139	214.288	216.335	218.337	220.349	222.414	224.56	226.783	229.049	231.303	233.486	235.57	237.58	239.591	241.709	244.029	246.572	249.275	252.003	254.62	257.03	259.204
3406.64	136.244	139.298	142.309	145.291	148.244	151.149	153.974	156.689	159.284	161.784	164.246	166.743	169.335	172.045	174.839	177.647	180.403	183.08	185.72	188.419	191.295	194.411	197.73	201.095	204.309	207.23	209.832	212.165	214.314	216.361	218.364	220.376	222.441	224.587	226.811	229.076	231.33	233.513	235.598	237.607	239.618	241.737	244.057	246.6	249.303	252.031	254.648	257.058	259.232
3405.67	136.253	139.308	142.32	145.303	148.256	151.161	153.987	156.702	159.298	161.798	164.26	166.758	169.35	172.06	174.855	177.664	180.419	183.097	185.737	188.437	191.312	194.429	197.748	201.113	204.327	207.249	209.852	212.184	214.334	216.382	218.384	220.397	222.462	224.608	226.832	229.098	231.351	233.534	235.619	237.629	239.639	241.758	244.078	246.621	249.324	252.052	254.669	257.079	259.253
3404.71	136.262	139.317	142.33	145.313	148.267	151.173	153.998	156.714	159.31	161.811	164.273	166.771	169.364	172.074	174.87	177.678	180.434	183.112	185.752	188.452	191.328	194.444	197.763	201.128	204.343	207.265	209.868	212.201	214.35	216.398	218.401	220.414	222.479	224.625	226.849	229.115	231.369	233.552	235.636	237.646	239.656	241.775	244.094	246.638	249.34	252.069	254.685	257.096	259.269
3403.74	136.272	139.328	142.341	145.325	148.279	151.185	154.011	156.727	159.324	161.825	164.288	166.786	169.378	172.089	174.885	177.693	180.45	183.127	185.768	188.468	191.343	194.46	197.779	201.144	204.359	207.282	209.884	212.218	214.368	216.416	218.419	220.431	222.497	224.643	226.867	229.132	231.386	233.569	235.654	237.663	239.673	241.792	244.111	246.654	249.357	252.085	254.701	257.112	259.285
3402.78	136.286	139.343	142.356	145.34	148.295	151.202	154.029	156.745	159.342	161.843	164.306	166.805	169.398	172.109	174.905	177.714	180.47	183.148	185.789	188.489	191.365	194.481	197.8	201.166	204.381	207.304	209.907	212.24	214.391	216.439	218.442	220.455	222.52	224.667	226.89	229.156	231.41	233.592	235.677	237.686	239.696	241.815	244.134	246.677	249.379	252.107	254.724	257.134	259.308
3401.82	136.306	139.363	142.377	145.362	148.318	151.225	154.053	156.77	159.367	161.869	164.333	166.832	169.425	172.137	174.933	177.742	180.499	183.178	185.819	188.519	191.394	194.511	197.831	201.196	204.412	207.335	209.939	212.273	214.423	216.472	218.476	220.489	222.554	224.701	226.925	229.19	231.444	233.626	235.711	237.72	239.73	241.848	244.168	246.71	249.412	252.141	254.757	257.167	259.341
3400.85	136.333	139.392	142.407	145.393	148.35	151.258	154.086	156.804	159.402	161.905	164.369	166.868	169.463	172.175	174.972	177.781	180.539	183.218	185.859	188.559	191.436	194.553	197.872	201.238	204.454	207.378	209.983	212.318	214.469	216.518	218.522	220.535	222.601	224.748	226.972	229.237	231.491	233.674	235.758	237.767	239.777	241.896	244.215	246.758	249.46	252.188	254.804	257.215	259.388
3399.89	136.368	139.428	142.445	145.432	148.39	151.299	154.128	156.847	159.446	161.95	164.415	166.915	169.51	172.223	175.02	177.831	180.589	183.268	185.91	188.611	191.488	194.605	197.925	201.292	204.509	207.434	210.039	212.374	214.526	216.576	218.58	220.594	222.66	224.807	227.031	229.297	231.551	233.734	235.819	237.828	239.838	241.956	244.275	246.818	249.52	252.249	254.865	257.276	259.45
3398.92	136.411	139.472	142.49	145.478	148.438	151.348	154.179	156.898	159.498	162.003	164.469	166.97	169.566	172.279	175.078	177.889	180.648	183.328	185.97	188.672	191.549	194.667	197.988	201.355	204.573	207.498	210.104	212.441	214.593	216.644	218.649	220.663	222.73	224.877	227.102	229.368	231.622	233.805	235.889	237.899	239.909	242.027	244.347	246.89	249.592	252.321	254.938	257.348	259.522
3397.96	136.46	139.522	142.541	145.531	148.491	151.403	154.235	156.956	159.556	162.062	164.529	167.031	169.627	172.342	175.141	177.954	180.713	183.394	186.037	188.739	191.617	194.736	198.057	201.425	204.643	207.57	210.177	212.514	214.667	216.718	218.724	220.739	222.806	224.954	227.179	229.445	231.7	233.883	235.968	237.977	239.988	242.106	244.426	246.969	249.671	252.4	255.017	257.428	259.603
3396.99	136.511	139.575	142.596	145.587	148.549	151.461	154.294	157.016	159.618	162.124	164.592	167.095	169.693	172.409	175.209	178.022	180.782	183.464	186.108	188.81	191.689	194.808	198.13	201.499	204.718	207.645	210.253	212.591	214.745	216.797	218.803	220.819	222.886	225.035	227.26	229.527	231.782	233.965	236.051	238.06	240.071	242.189	244.509	247.053	249.755	252.484	255.102	257.513	259.688
3396.03	136.565	139.63	142.652	145.644	148.607	151.521	154.355	157.079	159.682	162.189	164.658	167.162	169.761	172.477	175.278	178.092	180.854	183.536	186.181	188.884	191.763	194.883	198.206	201.576	204.796	207.724	210.333	212.672	214.827	216.879	218.886	220.902	222.971	225.119	227.345	229.613	231.868	234.052	236.137	238.147	240.158	242.277	244.597	247.14	249.844	252.573	255.191	257.603	259.778
3395.07	136.617	139.684	142.708	145.702	148.667	151.582	154.418	157.142	159.746	162.255	164.725	167.23	169.83	172.548	175.35	178.165	180.927	183.611	186.256	188.96	191.84	194.961	198.285	201.656	204.877	207.806	210.416	212.756	214.912	216.965	218.973	220.99	223.059	225.208	227.435	229.703	231.958	234.142	236.228	238.238	240.25	242.369	244.689	247.233	249.937	252.667	255.285	257.698	259.873
3394.1	136.67	139.739	142.764	145.76	148.727	151.644	154.481	157.207	159.813	162.323	164.794	167.3	169.901	172.62	175.424	178.24	181.004	183.688	186.335	189.04	191.921	195.043	198.368	201.74	204.962	207.894	210.505	212.846	215.003	217.058	219.066	221.084	223.153	225.303	227.531	229.799	232.055	234.24	236.326	238.337	240.348	242.468	244.789	247.333	250.038	252.768	255.388	257.8	259.976
3393.14	136.723	139.794	142.822	145.82	148.789	151.708	154.547	157.275	159.882	162.394	164.866	167.374	169.977	172.698	175.503	178.321	181.086	183.771	186.419	189.125	192.007	195.13	198.457	201.83	205.055	207.988	210.601	212.944	215.102	217.157	219.167	221.185	223.256	225.407	227.635	229.904	232.161	234.346	236.433	238.444	240.456	242.576	244.897	247.443	250.148	252.879	255.499	257.913	260.089
3392.17	136.78	139.853	142.884	145.885	148.856	151.777	154.618	157.348	159.957	162.47	164.945	167.454	170.058	172.781	175.588	178.407	181.174	183.861	186.51	189.218	192.101	195.225	198.553	201.929	205.155	208.091	210.706	213.05	215.21	217.267	219.278	221.297	223.368	225.52	227.749	230.019	232.276	234.462	236.55	238.561	240.573	242.694	245.016	247.562	250.269	253.001	255.622	258.036	260.213
3391.21	136.842	139.919	142.952	145.955	148.929	151.853	154.697	157.428	160.039	162.554	165.03	167.542	170.148	172.872	175.681	178.502	181.27	183.959	186.609	189.318	192.203	195.329	198.659	202.036	205.265	208.202	210.819	213.166	215.327	217.385	219.397	221.417	223.49	225.643	227.873	230.143	232.402	234.588	236.676	238.688	240.701	242.822	245.145	247.692	250.399	253.133	255.754	258.17	260.347
3390.24	136.913	139.992	143.028	146.035	149.011	151.937	154.783	157.517	160.13	162.646	165.124	167.637	170.245	172.971	175.782	178.605	181.375	184.065	186.717	189.427	192.313	195.44	198.772	202.151	205.382	208.322	210.941	213.289	215.452	217.511	219.525	221.546	223.62	225.773	228.004	230.276	232.534	234.721	236.81	238.822	240.836	242.958	245.281	247.829	250.537	253.271	255.894	258.31	260.488
3389.28	136.994	140.076	143.114	146.123	149.102	152.03	154.878	157.614	160.228	162.747	165.226	167.741	170.351	173.079	175.891	178.716	181.487	184.179	186.832	189.543	192.431	195.559	198.892	202.274	205.506	208.448	211.069	213.418	215.583	217.644	219.658	221.68	223.755	225.91	228.141	230.413	232.673	234.861	236.949	238.962	240.976	243.099	245.423	247.971	250.68	253.415	256.039	258.455	260.634
3388.32	137.083	140.168	143.208	146.219	149.2	152.131	154.981	157.718	160.335	162.855	165.336	167.852	170.463	173.193	176.007	178.833	181.606	184.299	186.953	189.666	192.554	195.684	199.018	202.401	205.635	208.578	211.201	213.552	215.718	217.78	219.795	221.819	223.894	226.049	228.282	230.555	232.815	235.003	237.092	239.106	241.12	243.243	245.567	248.116	250.825	253.561	256.186	258.603	260.782
3387.35	137.179	140.266	143.309	146.322	149.304	152.237	155.089	157.828	160.446	162.967	165.45	167.968	170.581	173.312	176.127	178.955	181.729	184.423	187.079	189.792	192.681	195.812	199.148	202.532	205.767	208.712	211.336	213.688	215.855	217.918	219.934	221.959	224.035	226.191	228.424	230.698	232.958	235.147	237.237	239.25	241.265	243.388	245.713	248.262	250.972	253.709	256.333	258.751	260.93
3386.39	137.279	140.367	143.412	146.427	149.412	152.346	155.199	157.94	160.56	163.083	165.567	168.086	170.7	173.433	176.249	179.079	181.854	184.549	187.206	189.92	192.811	195.943	199.279	202.664	205.901	208.847	211.472	213.826	215.994	218.058	220.075	222.1	224.177	226.334	228.568	230.842	233.103	235.292	237.382	239.396	241.412	243.535	245.86	248.41	251.12	253.857	256.482	258.899	261.079
3385.42	137.378	140.468	143.515	146.532	149.519	152.455	155.31	158.053	160.674	163.198	165.684	168.205	170.82	173.554	176.372	179.203	181.979	184.676	187.334	190.049	192.94	196.073	199.411	202.797	206.035	208.982	211.609	213.964	216.133	218.198	220.216	222.242	224.32	226.478	228.712	230.987	233.249	235.438	237.529	239.543	241.559	243.682	246.008	248.558	251.268	254.005	256.631	259.049	261.23
3384.46	137.474	140.567	143.616	146.635	149.624	152.562	155.419	158.163	160.786	163.312	165.799	168.322	170.939	173.674	176.494	179.326	182.104	184.801	187.46	190.177	193.069	196.203	199.542	202.93	206.169	209.118	211.746	214.102	216.273	218.339	220.358	222.385	224.464	226.622	228.857	231.133	233.395	235.585	237.676	239.691	241.707	243.831	246.157	248.707	251.418	254.156	256.782	259.201	261.382
3383.5	137.567	140.661	143.713	146.734	149.725	152.666	155.525	158.271	160.896	163.423	165.912	168.436	171.055	173.792	176.613	179.447	182.226	184.925	187.586	190.304	193.197	196.332	199.672	203.061	206.303	209.253	211.883	214.241	216.412	218.48	220.5	222.528	224.608	226.767	229.003	231.279	233.542	235.733	237.824	239.84	241.856	243.981	246.307	248.858	251.569	254.308	256.935	259.354	261.535
3382.53	137.655	140.752	143.806	146.83	149.824	152.767	155.628	158.376	161.002	163.532	166.023	168.548	171.169	173.907	176.73	179.566	182.347	185.048	187.709	190.429	193.323	196.46	199.802	203.192	206.435	209.388	212.019	214.379	216.552	218.621	220.642	222.671	224.752	226.912	229.149	231.426	233.69	235.881	237.973	239.989	242.006	244.131	246.458	249.009	251.722	254.461	257.088	259.509	261.69
3381.57	137.741	140.841	143.898	146.924	149.92	152.865	155.729	158.479	161.107	163.639	166.131	168.659	171.281	174.022	176.846	179.684	182.466	185.169	187.832	190.552	193.449	196.587	199.93	203.322	206.567	209.522	212.155	214.516	216.691	218.761	220.784	222.814	224.896	227.057	229.295	231.573	233.837	236.029	238.122	240.138	242.155	244.281	246.609	249.161	251.874	254.614	257.243	259.664	261.846
3380.6	137.825	140.928	143.988	147.017	150.015	152.963	155.829	158.581	161.212	163.745	166.239	168.768	171.392	174.135	176.962	179.801	182.585	185.289	187.954	190.676	193.573	196.713	200.057	203.452	206.699	209.655	212.291	214.654	216.83	218.902	220.926	222.957	225.04	227.202	229.441	231.719	233.984	236.177	238.27	240.287	242.305	244.431	246.759	249.313	252.027	254.768	257.397	259.818	262.002
3379.64	137.91	141.016	144.078	147.11	150.111	153.061	155.929	158.684	161.316	163.851	166.347	168.878	171.504	174.248	177.077	179.918	182.704	185.41	188.075	190.799	193.698	196.839	200.185	203.581	206.83	209.789	212.426	214.791	216.969	219.042	221.067	223.1	225.184	227.347	229.586	231.866	234.132	236.325	238.419	240.436	242.454	244.581	246.91	249.464	252.179	254.921	257.551	259.973	262.157
3378.67	137.995	141.104	144.169	147.203	150.207	153.16	156.03	158.787	161.421	163.958	166.456	168.989	171.616	174.363	177.193	180.036	182.824	185.531	188.198	190.923	193.823	196.965	200.313	203.711	206.962	209.923	212.562	214.929	217.108	219.182	221.209	223.243	225.328	227.492	229.732	232.012	234.279	236.473	238.567	240.585	242.604	244.731	247.06	249.615	252.33	255.073	257.704	260.127	262.311
3377.71	138.082	141.193	144.26	147.298	150.304	153.259	156.132	158.891	161.527	164.066	166.565	169.1	171.73	174.478	177.31	180.154	182.944	185.652	188.321	191.047	193.949	197.092	200.442	203.842	207.095	210.057	212.698	215.067	217.248	219.323	221.351	223.386	225.472	227.637	229.878	232.159	234.426	236.621	238.716	240.734	242.753	244.881	247.211	249.766	252.482	255.226	257.858	260.281	262.466
3376.75	138.169	141.283	144.353	147.393	150.402	153.359	156.234	158.995	161.633	164.174	166.675	169.212	171.844	174.594	177.428	180.274	183.065	185.775	188.445	191.172	194.075	197.22	200.571	203.973	207.228	210.192	212.835	215.206	217.388	219.465	221.494	223.53	225.617	227.783	230.025	232.307	234.574	236.77	238.865	240.884	242.903	245.031	247.362	249.918	252.635	255.379	258.011	260.436	262.621
3375.78	138.257	141.374	144.446	147.489	150.5	153.46	156.337	159.101	161.741	164.283	166.786	169.325	171.958	174.71	177.546	180.394	183.187	185.898	188.57	191.298	194.203	197.349	200.702	204.105	207.362	210.328	212.973	215.345	217.529	219.607	221.637	223.674	225.762	227.929	230.172	232.455	234.723	236.919	239.015	241.034	243.054	245.183	247.514	250.07	252.788	255.533	258.166	260.591	262.777
3374.82	138.345	141.465	144.54	147.585	150.599	153.562	156.441	159.206	161.849	164.393	166.898	169.438	172.073	174.827	177.665	180.514	183.309	186.022	188.695	191.425	194.33	197.478	200.832	204.237	207.496	210.464	213.111	215.485	217.67	219.75	221.782	223.82	225.909	228.077	230.32	232.604	234.873	237.069	239.166	241.186	243.206	245.335	247.667	250.224	252.942	255.688	258.322	260.748	262.934
3373.85	138.434	141.556	144.635	147.682	150.699	153.664	156.545	159.313	161.957	164.503	167.01	169.552	172.189	174.945	177.784	180.636	183.432	186.147	188.821	191.552	194.459	197.608	200.964	204.371	207.631	210.602	213.25	215.626	217.813	219.894	221.927	223.966	226.056	228.225	230.47	232.754	235.024	237.221	239.318	241.338	243.359	245.489	247.821	250.379	253.098	255.845	258.48	260.906	263.093
3372.89	138.524	141.649	144.73	147.78	150.799	153.766	156.65	159.42	162.066	164.614	167.123	169.667	172.306	175.063	177.905	180.758	183.556	186.272	188.948	191.681	194.589	197.74	201.097	204.506	207.768	210.74	213.391	215.768	217.957	220.039	222.073	224.114	226.205	228.375	230.621	232.906	235.177	237.374	239.472	241.493	243.515	245.645	247.978	250.536	253.256	256.004	258.64	261.067	263.255
3371.93	138.615	141.742	144.826	147.879	150.9	153.87	156.756	159.528	162.176	164.726	167.237	169.783	172.424	175.183	178.027	180.882	183.681	186.399	189.077	191.811	194.721	197.873	201.232	204.642	207.907	210.881	213.534	215.913	218.103	220.187	222.222	224.264	226.356	228.527	230.774	233.06	235.332	237.53	239.628	241.65	243.672	245.803	248.137	250.696	253.417	256.166	258.802	261.23	263.419
3370.96	138.707	141.837	144.923	147.979	151.003	153.975	156.864	159.638	162.288	164.84	167.353	169.901	172.544	175.305	178.151	181.007	183.809	186.529	189.208	191.943	194.855	198.008	201.369	204.782	208.048	211.024	213.679	216.06	218.252	220.337	222.374	224.416	226.51	228.682	230.93	233.217	235.489	237.689	239.788	241.81	243.833	245.965	248.299	250.859	253.581	256.331	258.968	261.397	263.587
3370	138.801	141.934	145.023	148.081	151.108	154.083	156.974	159.75	162.403	164.957	167.472	170.021	172.666	175.43	178.277	181.136	183.939	186.661	189.341	192.079	194.991	198.147	201.509	204.923	208.192	211.17	213.827	216.21	218.403	220.49	222.528	224.572	226.667	228.84	231.089	233.377	235.65	237.85	239.95	241.973	243.997	246.129	248.464	251.025	253.748	256.498	259.137	261.567	263.757
3369.03	138.899	142.035	145.127	148.188	151.217	154.195	157.088	159.867	162.521	165.077	167.594	170.146	172.792	175.558	178.407	181.268	184.073	186.796	189.478	192.217	195.131	198.288	201.653	205.069	208.339	211.32	213.978	216.363	218.558	220.646	222.685	224.731	226.827	229.001	231.251	233.54	235.814	238.015	240.116	242.139	244.163	246.296	248.632	251.194	253.917	256.669	259.308	261.739	263.931
3368.07	139.002	142.14	145.235	148.298	151.331	154.31	157.206	159.987	162.643	165.201	167.72	170.274	172.922	175.689	178.541	181.403	184.211	186.935	189.619	192.359	195.275	198.433	201.799	205.217	208.489	211.472	214.132	216.518	218.715	220.805	222.845	224.892	226.989	229.164	231.415	233.705	235.98	238.182	240.283	242.307	244.332	246.465	248.802	251.364	254.089	256.841	259.482	261.913	264.105
3367.1	139.11	142.251	145.348	148.415	151.449	154.431	157.329	160.112	162.77	165.33	167.851	170.406	173.057	175.826	178.679	181.543	184.352	187.078	189.763	192.505	195.422	198.582	201.949	205.369	208.643	211.627	214.289	216.677	218.875	220.966	223.008	225.056	227.154	229.33	231.582	233.872	236.148	238.351	240.453	242.477	244.503	246.637	248.973	251.537	254.262	257.015	259.656	262.089	264.281
3366.14	139.225	142.368	145.468	148.536	151.573	154.557	157.457	160.242	162.902	165.464	167.986	170.544	173.196	175.967	178.821	181.688	184.498	187.225	189.912	192.655	195.573	198.734	202.103	205.524	208.8	211.785	214.449	216.838	219.038	221.13	223.173	225.222	227.321	229.499	231.751	234.042	236.319	238.522	240.625	242.65	244.676	246.81	249.147	251.711	254.437	257.191	259.832	262.265	264.459
3365.18	139.344	142.49	145.592	148.662	151.701	154.688	157.59	160.377	163.039	165.603	168.126	170.685	173.339	176.112	178.968	181.836	184.648	187.377	190.065	192.809	195.728	198.891	202.261	205.683	208.96	211.947	214.612	217.003	219.204	221.297	223.342	225.392	227.492	229.67	231.923	234.215	236.493	238.696	240.799	242.825	244.852	246.986	249.324	251.888	254.614	257.369	260.011	262.445	264.638
3364.21	139.467	142.615	145.719	148.792	151.834	154.822	157.726	160.515	163.179	165.745	168.27	170.831	173.487	176.261	179.119	181.988	184.802	187.532	190.221	192.967	195.887	199.051	202.422	205.846	209.124	212.113	214.78	217.172	219.374	221.469	223.514	225.565	227.666	229.845	232.099	234.392	236.67	238.874	240.978	243.004	245.031	247.166	249.504	252.069	254.796	257.55	260.193	262.627	264.821
3363.25	139.591	142.742	145.848	148.924	151.967	154.959	157.865	160.656	163.322	165.889	168.416	170.979	173.636	176.412	179.272	182.143	184.958	187.69	190.381	193.127	196.049	199.214	202.586	206.011	209.292	212.282	214.95	217.344	219.547	221.644	223.69	225.742	227.844	230.025	232.279	234.573	236.852	239.056	241.161	243.187	245.215	247.35	249.688	252.253	254.981	257.736	260.379	262.814	265.008
3362.28	139.715	142.868	145.977	149.055	152.102	155.095	158.004	160.797	163.465	166.034	168.563	171.128	173.787	176.565	179.427	182.299	185.116	187.85	190.542	193.29	196.213	199.379	202.753	206.179	209.461	212.453	215.124	217.519	219.724	221.822	223.869	225.923	228.026	230.207	232.463	234.757	237.036	239.242	241.346	243.374	245.401	247.537	249.876	252.441	255.169	257.925	260.569	263.004	265.199
3361.32	139.836	142.992	146.104	149.185	152.234	155.231	158.142	160.937	163.607	166.179	168.71	171.276	173.938	176.718	179.581	182.456	185.274	188.009	190.703	193.452	196.377	199.544	202.92	206.348	209.632	212.626	215.298	217.695	219.902	222.001	224.05	226.104	228.209	230.391	232.648	234.943	237.223	239.429	241.534	243.562	245.59	247.726	250.065	252.631	255.36	258.116	260.761	263.196	265.392
3360.35	139.956	143.115	146.23	149.314	152.365	155.364	158.278	161.075	163.748	166.322	168.855	171.423	174.087	176.869	179.734	182.611	185.431	188.168	190.863	193.614	196.54	199.709	203.086	206.516	209.802	212.798	215.472	217.871	220.079	222.18	224.23	226.286	228.391	230.575	232.832	235.128	237.409	239.616	241.721	243.75	245.778	247.915	250.255	252.821	255.55	258.308	260.953	263.389	265.585
3359.39	140.073	143.235	146.353	149.44	152.494	155.496	158.412	161.212	163.887	166.462	168.998	171.568	174.234	177.018	179.885	182.764	185.586	188.324	191.021	193.773	196.701	199.871	203.25	206.682	209.969	212.968	215.644	218.044	220.255	222.357	224.408	226.465	228.572	230.756	233.015	235.312	237.593	239.801	241.907	243.936	245.965	248.102	250.442	253.009	255.739	258.497	261.143	263.58	265.777
3358.43	140.189	143.354	146.474	149.564	152.621	155.626	158.544	161.346	164.024	166.601	169.139	171.711	174.379	177.165	180.034	182.915	185.739	188.479	191.177	193.931	196.86	200.031	203.412	206.845	210.135	213.135	215.813	218.216	220.428	222.531	224.584	226.643	228.75	230.936	233.195	235.493	237.775	239.983	242.09	244.12	246.149	248.287	250.628	253.195	255.926	258.684	261.331	263.768	265.966
3357.46	140.303	143.471	146.594	149.687	152.747	155.754	158.675	161.48	164.159	166.739	169.278	171.853	174.522	177.31	180.182	183.064	185.89	188.632	191.332	194.087	197.017	200.19	203.572	207.008	210.299	213.302	215.982	218.386	220.6	222.705	224.759	226.819	228.928	231.114	233.374	235.673	237.956	240.164	242.272	244.302	246.332	248.47	250.812	253.38	256.111	258.87	261.517	263.956	266.154
3356.5	140.416	143.587	146.714	149.809	152.872	155.882	158.805	161.612	164.294	166.876	169.417	171.994	174.665	177.456	180.329	183.214	186.041	188.785	191.486	194.243	197.175	200.349	203.733	207.17	210.464	213.468	216.151	218.557	220.772	222.879	224.934	226.995	229.105	231.293	233.554	235.854	238.137	240.347	242.455	244.485	246.516	248.655	250.996	253.565	256.297	259.057	261.705	264.144	266.343
3355.53	140.528	143.702	146.832	149.931	152.997	156.009	158.936	161.745	164.429	167.013	169.557	172.136	174.809	177.602	180.478	183.364	186.194	188.939	191.642	194.4	197.334	200.51	203.895	207.335	210.631	213.638	216.322	218.73	220.947	223.056	225.113	227.175	229.286	231.475	233.737	236.038	238.322	240.532	242.641	244.672	246.703	248.843	251.185	253.755	256.488	259.249	261.898	264.337	266.537
3354.57	140.639	143.817	146.95	150.052	153.122	156.137	159.066	161.879	164.565	167.151	169.697	172.278	174.955	177.749	180.628	183.516	186.348	189.096	191.8	194.56	197.495	200.674	204.061	207.503	210.801	213.811	216.498	218.908	221.127	223.237	225.296	227.359	229.472	231.662	233.925	236.227	238.513	240.723	242.833	244.865	246.896	249.036	251.38	253.95	256.684	259.446	262.096	264.537	266.737
3353.6	140.75	143.931	147.068	150.174	153.247	156.266	159.198	162.013	164.702	167.291	169.839	172.423	175.102	177.899	180.78	183.671	186.505	189.255	191.961	194.723	197.66	200.84	204.23	207.674	210.976	213.988	216.678	219.091	221.312	223.423	225.484	227.549	229.663	231.854	234.119	236.422	238.708	240.92	243.03	245.063	247.095	249.236	251.58	254.152	256.887	259.65	262.301	264.743	266.944
3352.64	140.861	144.046	147.187	150.296	153.373	156.395	159.331	162.148	164.84	167.432	169.983	172.569	175.25	178.05	180.934	183.828	186.664	189.416	192.125	194.889	197.827	201.01	204.402	207.849	211.153	214.168	216.861	219.276	221.5	223.613	225.675	227.742	229.858	232.05	234.316	236.62	238.908	241.12	243.232	245.265	247.298	249.44	251.785	254.358	257.094	259.859	262.511	264.954	267.156
3351.68	140.973	144.162	147.307	150.42	153.5	156.526	159.465	162.285	164.98	167.574	170.128	172.716	175.4	178.203	181.089	183.986	186.824	189.579	192.29	195.055	197.996	201.181	204.575	208.025	211.332	214.35	217.045	219.464	221.689	223.805	225.869	227.937	230.054	232.248	234.515	236.82	239.109	241.322	243.434	245.468	247.502	249.645	251.991	254.565	257.303	260.069	262.722	265.166	267.369
3350.71	141.088	144.281	147.429	150.546	153.629	156.658	159.6	162.424	165.121	167.718	170.274	172.865	175.552	178.357	181.246	184.145	186.986	189.742	192.455	195.223	198.165	201.352	204.748	208.201	211.511	214.532	217.23	219.65	221.878	223.995	226.061	228.131	230.249	232.444	234.713	237.019	239.309	241.523	243.636	245.671	247.705	249.849	252.196	254.771	257.509	260.277	262.932	265.377	267.58
3349.75	141.206	144.403	147.554	150.674	153.761	156.794	159.738	162.565	165.264	167.864	170.422	173.016	175.704	178.512	181.403	184.304	187.148	189.906	192.621	195.39	198.334	201.523	204.921	208.376	211.689	214.712	217.412	219.835	222.065	224.184	226.251	228.322	230.442	232.638	234.908	237.215	239.506	241.721	243.835	245.87	247.905	250.049	252.397	254.973	257.713	260.481	263.137	265.583	267.787
3348.78	141.328	144.528	147.683	150.806	153.896	156.931	159.879	162.708	165.41	168.011	170.572	173.168	175.859	178.668	181.562	184.465	187.311	190.071	192.787	195.558	198.504	201.694	205.094	208.551	211.866	214.892	217.594	220.019	222.25	224.371	226.44	228.512	230.633	232.831	235.102	237.41	239.701	241.917	244.031	246.067	248.103	250.247	252.596	255.172	257.913	260.682	263.339	265.785	267.99
3347.82	141.454	144.657	147.815	150.941	154.034	157.072	160.022	162.854	165.558	168.162	170.724	173.322	176.015	178.827	181.723	184.628	187.475	190.237	192.955	195.728	198.675	201.867	205.269	208.727	212.044	215.072	217.776	220.203	222.436	224.558	226.628	228.702	230.824	233.023	235.295	237.603	239.896	242.112	244.227	246.263	248.3	250.445	252.793	255.37	258.111	260.881	263.539	265.986	268.191
3346.86	141.584	144.79	147.951	151.08	154.176	157.216	160.169	163.003	165.709	168.315	170.88	173.48	176.175	178.989	181.887	184.794	187.643	190.407	193.126	195.9	198.849	202.042	205.445	208.905	212.224	215.254	217.96	220.389	222.624	224.747	226.819	228.894	231.017	233.217	235.489	237.799	240.092	242.309	244.424	246.461	248.498	250.643	252.992	255.57	258.311	261.082	263.74	266.187	268.393
3345.89	141.717	144.926	148.09	151.222	154.32	157.364	160.319	163.155	165.864	168.472	171.039	173.641	176.339	179.155	182.054	184.963	187.814	190.58	193.301	196.076	199.026	202.221	205.626	209.088	212.408	215.44	218.149	220.579	222.815	224.941	227.013	229.09	231.214	233.415	235.688	237.999	240.292	242.51	244.626	246.663	248.7	250.846	253.196	255.774	258.516	261.287	263.945	266.393	268.6
3344.93	141.853	145.065	148.232	151.367	154.469	157.515	160.473	163.311	166.023	168.633	171.202	173.806	176.506	179.324	182.226	185.137	187.99	190.757	193.48	196.257	199.208	202.404	205.811	209.274	212.597	215.631	218.341	220.774	223.012	225.139	227.213	229.29	231.416	233.618	235.892	238.204	240.498	242.716	244.833	246.871	248.908	251.054	253.404	255.983	258.725	261.497	264.156	266.605	268.812
3343.96	141.992	145.207	148.377	151.515	154.62	157.669	160.63	163.471	166.185	168.797	171.369	173.975	176.677	179.497	182.401	185.315	188.169	190.938	193.663	196.441	199.394	202.592	206	209.466	212.79	215.826	218.539	220.973	223.213	225.342	227.417	229.496	231.623	233.826	236.101	238.414	240.709	242.928	245.045	247.083	249.121	251.268	253.618	256.197	258.941	261.713	264.373	266.822	269.03
3343	142.134	145.352	148.525	151.667	154.774	157.826	160.79	163.634	166.35	168.965	171.539	174.147	176.851	179.674	182.58	185.496	188.353	191.124	193.85	196.63	199.584	202.783	206.193	209.661	212.988	216.026	218.741	221.177	223.418	225.549	227.626	229.706	231.834	234.038	236.315	238.628	240.924	243.144	245.261	247.3	249.339	251.486	253.837	256.416	259.16	261.933	264.594	267.044	269.252
3342.03	142.279	145.5	148.677	151.821	154.932	157.987	160.953	163.8	166.519	169.136	171.712	174.323	177.029	179.854	182.763	185.68	188.539	191.312	194.04	196.822	199.778	202.978	206.39	209.859	213.188	216.229	218.945	221.384	223.627	225.759	227.838	229.919	232.049	234.254	236.532	238.846	241.142	243.363	245.481	247.521	249.56	251.708	254.059	256.639	259.384	262.157	264.818	267.269	269.478
3341.07	142.427	145.652	148.831	151.979	155.093	158.151	161.12	163.969	166.69	169.31	171.888	174.502	177.21	180.038	182.948	185.868	188.729	191.504	194.233	197.017	199.974	203.177	206.59	210.061	213.392	216.434	219.153	221.593	223.839	225.972	228.053	230.136	232.266	234.473	236.751	239.066	241.364	243.585	245.704	247.744	249.784	251.932	254.284	256.865	259.61	262.384	265.046	267.498	269.707
3340.11	142.578	145.806	148.989	152.14	155.256	158.317	161.289	164.141	166.865	169.487	172.068	174.683	177.394	180.223	183.136	186.058	188.921	191.698	194.429	197.214	200.174	203.377	206.793	210.266	213.598	216.643	219.364	221.806	224.053	226.188	228.27	230.355	232.487	234.694	236.974	239.29	241.588	243.81	245.93	247.971	250.011	252.16	254.512	257.093	259.839	262.614	265.277	267.729	269.939
3339.14	142.731	145.962	149.148	152.302	155.422	158.486	161.461	164.315	167.041	169.666	172.249	174.867	177.58	180.412	183.327	186.251	189.116	191.895	194.628	197.415	200.376	203.581	206.998	210.473	213.808	216.855	219.578	222.022	224.271	226.408	228.491	230.577	232.71	234.919	237.2	239.517	241.816	244.039	246.159	248.2	250.241	252.39	254.744	257.325	260.072	262.847	265.511	267.964	270.174
3338.18	142.885	146.12	149.309	152.467	155.59	158.657	161.634	164.492	167.22	169.847	172.433	175.053	177.769	180.603	183.52	186.447	189.314	192.095	194.83	197.618	200.581	203.788	207.207	210.683	214.02	217.07	219.795	222.241	224.492	226.631	228.715	230.803	232.937	235.147	237.43	239.747	242.048	244.271	246.392	248.434	250.476	252.625	254.979	257.561	260.308	263.085	265.749	268.203	270.414
3337.21	143.041	146.279	149.472	152.632	155.759	158.829	161.81	164.67	167.401	170.031	172.619	175.241	177.96	180.796	183.716	186.645	189.514	192.297	195.034	197.824	200.789	203.997	207.418	210.897	214.236	217.288	220.015	222.464	224.717	226.857	228.943	231.032	233.168	235.38	237.663	239.982	242.283	244.507	246.629	248.672	250.714	252.864	255.219	257.802	260.55	263.327	265.992	268.446	270.658
3336.25	143.197	146.439	149.635	152.799	155.929	159.003	161.986	164.849	167.583	170.216	172.806	175.432	178.152	180.991	183.914	186.845	189.717	192.501	195.24	198.032	200.999	204.209	207.632	211.113	214.455	217.509	220.239	222.689	224.944	227.086	229.174	231.265	233.402	235.615	237.9	240.22	242.522	244.747	246.87	248.913	250.956	253.107	255.462	258.046	260.794	263.573	266.238	268.694	270.907
3335.28	143.355	146.6	149.8	152.968	156.101	159.178	162.165	165.031	167.767	170.402	172.996	175.623	178.346	181.188	184.113	187.047	189.921	192.708	195.449	198.243	201.211	204.423	207.848	211.331	214.676	217.732	220.464	222.917	225.174	227.318	229.408	231.5	233.639	235.853	238.139	240.46	242.763	244.99	247.113	249.157	251.201	253.352	255.708	258.292	261.042	263.821	266.488	268.944	271.158
3334.32	143.514	146.762	149.966	153.137	156.274	159.354	162.344	165.213	167.953	170.591	173.186	175.817	178.543	181.387	184.314	187.251	190.127	192.916	195.659	198.455	201.425	204.639	208.066	211.552	214.898	217.957	220.692	223.147	225.406	227.552	229.644	231.738	233.878	236.094	238.381	240.703	243.007	245.234	247.358	249.403	251.447	253.6	255.956	258.541	261.292	264.072	266.74	269.197	271.411
3333.36	143.674	146.926	150.134	153.308	156.449	159.532	162.525	165.397	168.14	170.78	173.379	176.012	178.74	181.587	184.517	187.456	190.335	193.126	195.871	198.669	201.641	204.857	208.286	211.774	215.123	218.184	220.922	223.379	225.64	227.788	229.882	231.977	234.119	236.336	238.624	240.947	243.252	245.48	247.605	249.651	251.696	253.849	256.206	258.792	261.543	264.324	266.993	269.451	271.666
3332.39	143.835	147.091	150.302	153.481	156.625	159.712	162.708	165.583	168.329	170.972	173.573	176.208	178.939	181.789	184.722	187.663	190.544	193.337	196.084	198.884	201.858	205.076	208.507	211.997	215.349	218.413	221.153	223.613	225.876	228.026	230.121	232.218	234.361	236.579	238.869	241.193	243.499	245.728	247.854	249.9	251.946	254.099	256.457	259.044	261.796	264.578	267.247	269.706	271.922
3331.43	143.996	147.257	150.472	153.654	156.801	159.892	162.891	165.769	168.518	171.163	173.767	176.406	179.139	181.991	184.927	187.87	190.754	193.549	196.299	199.1	202.076	205.296	208.729	212.221	215.575	218.642	221.384	223.847	226.112	228.264	230.361	232.459	234.604	236.823	239.114	241.44	243.747	245.976	248.103	250.15	252.196	254.35	256.709	259.296	262.049	264.832	267.502	269.962	272.178
3330.46	144.158	147.422	150.641	153.827	156.978	160.072	163.075	165.956	168.707	171.355	173.962	176.603	179.339	182.194	185.132	188.078	190.964	193.762	196.513	199.316	202.294	205.516	208.95	212.445	215.802	218.871	221.616	224.081	226.348	228.502	230.6	232.701	234.847	237.068	239.359	241.686	243.994	246.225	248.352	250.399	252.446	254.601	256.96	259.548	262.302	265.085	267.756	270.217	272.434
3329.5	144.319	147.587	150.809	153.999	157.154	160.251	163.257	166.141	168.895	171.546	174.155	176.799	179.538	182.395	185.336	188.285	191.173	193.973	196.726	199.531	202.51	205.734	209.171	212.668	216.027	219.099	221.846	224.313	226.583	228.738	230.839	232.94	235.088	237.31	239.603	241.931	244.24	246.471	248.599	250.647	252.694	254.85	257.209	259.798	262.553	265.337	268.009	270.47	272.688
3328.53	144.479	147.75	150.976	154.17	157.328	160.428	163.438	166.325	169.082	171.736	174.347	176.993	179.735	182.595	185.538	188.489	191.38	194.182	196.937	199.744	202.725	205.951	209.389	212.889	216.25	219.324	222.074	224.543	226.815	228.973	231.075	233.178	235.327	237.55	239.844	242.173	244.483	246.715	248.844	250.892	252.94	255.096	257.456	260.046	262.801	265.586	268.259	270.721	272.939
3327.57	144.637	147.912	151.142	154.338	157.5	160.604	163.616	166.507	169.266	171.923	174.537	177.186	179.93	182.792	185.738	188.691	191.584	194.388	197.145	199.954	202.937	206.164	209.605	213.107	216.47	219.547	222.299	224.771	227.045	229.204	231.308	233.412	235.563	237.787	240.083	242.412	244.723	246.956	249.085	251.135	253.183	255.34	257.7	260.29	263.046	265.832	268.506	270.968	273.187
3326.61	144.793	148.072	151.305	154.506	157.671	160.778	163.794	166.687	169.449	172.108	174.725	177.376	180.123	182.988	185.936	188.892	191.787	194.593	197.352	200.163	203.147	206.377	209.819	213.323	216.689	219.768	222.523	224.997	227.273	229.434	231.539	233.645	235.797	238.023	240.319	242.65	244.962	247.195	249.325	251.375	253.424	255.581	257.942	260.533	263.289	266.076	268.751	271.214	273.434
3325.64	144.948	148.231	151.468	154.672	157.841	160.951	163.97	166.866	169.631	172.293	174.912	177.566	180.315	183.183	186.134	189.092	191.989	194.798	197.559	200.371	203.357	206.588	210.033	213.539	216.907	219.989	222.746	225.222	227.5	229.663	231.77	233.878	236.031	238.258	240.556	242.888	245.2	247.434	249.565	251.616	253.665	255.823	258.184	260.775	263.533	266.32	268.995	271.459	273.68
3324.68	145.104	148.39	151.631	154.839	158.011	161.125	164.147	167.046	169.814	172.479	175.101	177.757	180.509	183.379	186.332	189.293	192.193	195.004	197.766	200.581	203.569	206.802	210.248	213.756	217.127	220.211	222.971	225.45	227.73	229.895	232.003	234.113	236.267	238.496	240.794	243.127	245.44	247.676	249.807	251.858	253.908	256.066	258.428	261.02	263.778	266.566	269.242	271.707	273.928
3323.71	145.26	148.551	151.795	155.007	158.183	161.301	164.326	167.228	169.999	172.666	175.291	177.95	180.705	183.578	186.534	189.497	192.399	195.212	197.977	200.793	203.783	207.018	210.466	213.977	217.35	220.437	223.2	225.681	227.963	230.13	232.24	234.351	236.507	238.737	241.037	243.371	245.685	247.921	250.053	252.105	254.155	256.314	258.677	261.269	264.028	266.817	269.494	271.959	274.181
3322.75	145.419	148.713	151.962	155.178	158.358	161.479	164.508	167.413	170.187	172.857	175.484	178.146	180.904	183.78	186.738	189.704	192.609	195.424	198.191	201.009	204.001	207.237	210.688	214.201	217.577	220.667	223.432	225.915	228.2	230.369	232.481	234.594	236.751	238.982	241.283	243.618	245.933	248.17	250.303	252.355	254.406	256.566	258.929	261.523	264.282	267.072	269.75	272.216	274.439
3321.78	145.581	148.879	152.132	155.351	158.535	161.66	164.692	167.6	170.377	173.05	175.68	178.345	181.105	183.984	186.945	189.914	192.821	195.638	198.407	201.228	204.221	207.46	210.913	214.428	217.807	220.899	223.667	226.153	228.44	230.611	232.725	234.839	236.998	239.231	241.533	243.869	246.185	248.423	250.556	252.609	254.661	256.821	259.185	261.779	264.54	267.331	270.009	272.476	274.699
3320.82	145.745	149.047	152.303	155.527	158.714	161.843	164.878	167.79	170.57	173.245	175.878	178.546	181.309	184.19	187.154	190.125	193.035	195.854	198.626	201.448	204.443	207.684	211.139	214.656	218.038	221.133	223.904	226.392	228.681	230.854	232.969	235.085	237.246	239.48	241.783	244.12	246.437	248.676	250.81	252.864	254.916	257.077	259.441	262.036	264.798	267.589	270.269	272.737	274.961
3319.86	145.911	149.217	152.478	155.705	158.896	162.027	165.066	167.981	170.763	173.442	176.078	178.748	181.513	184.397	187.364	190.338	193.249	196.071	198.844	201.668	204.666	207.908	211.365	214.885	218.269	221.366	224.14	226.63	228.921	231.096	233.213	235.331	237.493	239.728	242.033	244.371	246.689	248.928	251.063	253.117	255.17	257.331	259.697	262.292	265.054	267.847	270.527	272.996	275.22
3318.89	146.08	149.39	152.654	155.884	159.079	162.214	165.256	168.173	170.959	173.64	176.278	178.951	181.719	184.605	187.574	190.55	193.464	196.288	199.063	201.889	204.888	208.132	211.591	215.113	218.499	221.599	224.374	226.867	229.16	231.337	233.456	235.575	237.739	239.975	242.281	244.62	246.939	249.179	251.314	253.369	255.423	257.584	259.95	262.546	265.309	268.102	270.783	273.252	275.477
3317.93	146.252	149.565	152.832	156.066	159.264	162.402	165.447	168.367	171.155	173.839	176.48	179.155	181.925	184.814	187.786	190.764	193.68	196.506	199.283	202.111	205.111	208.357	211.817	215.341	218.729	221.831	224.609	227.104	229.399	231.577	233.698	235.818	237.983	240.221	242.528	244.868	247.187	249.428	251.564	253.619	255.673	257.835	260.201	262.798	265.561	268.355	271.036	273.506	275.732
3316.96	146.427	149.743	153.013	156.251	159.451	162.593	165.641	168.564	171.355	174.041	176.684	179.361	182.134	185.026	187.999	190.98	193.898	196.726	199.505	202.334	205.336	208.583	212.045	215.57	218.961	222.065	224.844	227.341	229.638	231.818	233.94	236.062	238.228	240.467	242.775	245.116	247.436	249.677	251.814	253.87	255.924	258.087	260.453	263.05	265.813	268.607	271.289	273.76	275.986
3316	146.604	149.924	153.198	156.438	159.642	162.787	165.837	168.763	171.557	174.246	176.891	179.571	182.346	185.24	188.216	191.199	194.119	196.949	199.729	202.56	205.563	208.812	212.276	215.803	219.195	222.301	225.083	227.581	229.88	232.061	234.185	236.309	238.476	240.716	243.025	245.366	247.687	249.929	252.066	254.123	256.178	258.34	260.707	263.304	266.068	268.862	271.545	274.015	276.242
3315.03	146.785	150.108	153.385	156.629	159.836	162.983	166.037	168.966	171.762	174.453	177.101	179.783	182.561	185.457	188.435	191.42	194.343	197.174	199.957	202.789	205.794	209.044	212.509	216.038	219.432	222.54	225.324	227.824	230.125	232.308	234.434	236.558	238.727	240.968	243.278	245.62	247.942	250.185	252.322	254.379	256.435	258.598	260.965	263.562	266.326	269.121	271.803	274.275	276.502
3314.07	146.966	150.292	153.573	156.82	160.03	163.181	166.238	169.169	171.968	174.662	177.313	179.997	182.777	185.676	188.656	191.644	194.568	197.402	200.186	203.02	206.027	209.278	212.745	216.276	219.671	222.782	225.567	228.07	230.372	232.557	234.685	236.811	238.981	241.223	243.534	245.877	248.2	250.443	252.581	254.639	256.694	258.858	261.225	263.823	266.587	269.382	272.065	274.537	276.765
3313.11	147.146	150.475	153.76	157.01	160.224	163.378	166.437	169.372	172.173	174.87	177.523	180.211	182.993	185.894	188.877	191.867	194.793	197.629	200.415	203.251	206.259	209.513	212.981	216.514	219.911	223.024	225.812	228.317	230.621	232.808	234.937	237.064	239.236	241.479	243.791	246.135	248.459	250.703	252.842	254.9	256.956	259.12	261.487	264.085	266.85	269.646	272.33	274.802	277.03
3312.14	147.32	150.654	153.942	157.196	160.413	163.57	166.633	169.571	172.375	175.075	177.731	180.421	183.206	186.109	189.095	192.087	195.016	197.854	200.642	203.48	206.49	209.745	213.216	216.75	220.15	223.265	226.055	228.562	230.869	233.058	235.188	237.317	239.49	241.735	244.048	246.393	248.718	250.962	253.102	255.161	257.218	259.382	261.75	264.349	267.114	269.91	272.595	275.068	277.297
3311.18	147.488	150.825	154.117	157.375	160.596	163.757	166.824	169.764	172.572	175.274	177.933	180.626	183.414	186.32	189.309	192.303	195.235	198.075	200.865	203.705	206.717	209.974	213.447	216.983	220.386	223.504	226.297	228.806	231.115	233.306	235.438	237.569	239.743	241.99	244.304	246.65	248.976	251.221	253.362	255.421	257.479	259.644	262.012	264.612	267.378	270.175	272.861	275.334	277.564
3310.21	147.647	150.989	154.285	157.547	160.773	163.938	167.008	169.952	172.763	175.468	178.13	180.826	183.617	186.526	189.517	192.515	195.449	198.292	201.084	203.926	206.941	210.2	213.675	217.214	220.62	223.741	226.537	229.049	231.36	233.553	235.687	237.82	239.996	242.244	244.559	246.907	249.233	251.48	253.621	255.682	257.74	259.905	262.275	264.875	267.642	270.441	273.127	275.602	277.833
3309.25	147.8	151.146	154.447	157.714	160.944	164.113	167.187	170.135	172.949	175.657	178.322	181.021	183.816	186.728	189.723	192.724	195.661	198.506	201.301	204.145	207.162	210.423	213.901	217.444	220.853	223.977	226.776	229.291	231.605	233.8	235.937	238.072	240.249	242.499	244.816	247.165	249.492	251.74	253.882	255.943	258.002	260.168	262.539	265.14	267.909	270.709	273.396	275.872	278.104
3308.28	147.948	151.3	154.605	157.877	161.112	164.285	167.364	170.315	173.133	175.845	178.513	181.216	184.013	186.929	189.927	192.931	195.872	198.72	201.517	204.364	207.383	210.647	214.128	217.674	221.086	224.214	227.017	229.536	231.852	234.05	236.189	238.325	240.505	242.756	245.075	247.425	249.754	252.003	254.146	256.208	258.267	260.435	262.806	265.409	268.178	270.98	273.669	276.146	278.379
3307.32	148.096	151.453	154.764	158.041	161.281	164.459	167.542	170.497	173.319	176.034	178.706	181.411	184.213	187.132	190.134	193.141	196.084	198.935	201.736	204.585	207.606	210.873	214.357	217.906	221.323	224.455	227.261	229.783	232.103	234.303	236.444	238.583	240.764	243.017	245.337	247.689	250.019	252.269	254.413	256.475	258.536	260.704	263.077	265.68	268.452	271.255	273.945	276.424	278.657
3306.36	148.249	151.612	154.928	158.21	161.454	164.637	167.724	170.683	173.508	176.227	178.902	181.611	184.416	187.339	190.344	193.355	196.301	199.155	201.958	204.809	207.833	211.102	214.589	218.142	221.562	224.698	227.508	230.033	232.356	234.559	236.702	238.842	241.026	243.28	245.602	247.955	250.286	252.537	254.682	256.745	258.806	260.975	263.349	265.954	268.726	271.531	274.223	276.702	278.937
3305.39	148.411	151.778	155.099	158.386	161.635	164.822	167.913	170.876	173.704	176.426	179.105	181.817	184.624	187.551	190.559	193.573	196.522	199.379	202.184	205.037	208.063	211.335	214.824	218.38	221.804	224.943	227.757	230.285	232.61	234.815	236.96	239.103	241.288	243.544	245.867	248.221	250.553	252.805	254.951	257.015	259.077	261.246	263.621	266.226	269	271.806	274.499	276.979	279.214
3304.43	148.582	151.954	155.279	158.57	161.823	165.014	168.108	171.075	173.907	176.632	179.313	182.028	184.838	187.768	190.779	193.795	196.747	199.606	202.413	205.269	208.297	211.57	215.062	218.62	222.047	225.189	228.006	230.536	232.864	235.071	237.218	239.362	241.549	243.806	246.13	248.486	250.819	253.071	255.217	257.282	259.344	261.514	263.889	266.495	269.27	272.076	274.77	277.251	279.487
3303.46	148.763	152.138	155.467	158.762	162.019	165.213	168.311	171.28	174.115	176.842	179.526	182.244	185.057	187.989	191.002	194.021	196.975	199.836	202.645	205.503	208.532	211.807	215.3	218.861	222.289	225.434	228.253	230.786	233.115	235.324	237.473	239.618	241.806	244.065	246.39	248.746	251.08	253.333	255.479	257.544	259.607	261.777	264.153	266.759	269.534	272.341	275.035	277.516	279.752
3302.5	148.951	152.33	155.662	158.96	162.22	165.417	168.518	171.49	174.327	177.057	179.743	182.463	185.279	188.213	191.228	194.249	197.206	200.068	202.879	205.738	208.768	212.045	215.539	219.101	222.531	225.678	228.499	231.034	233.365	235.575	237.725	239.872	242.061	244.32	246.647	249.003	251.337	253.591	255.738	257.803	259.866	262.036	264.411	267.018	269.793	272.6	275.294	277.775	280.011
3301.54	149.144	152.526	155.861	159.162	162.424	165.624	168.728	171.702	174.542	177.274	179.963	182.685	185.503	188.439	191.456	194.479	197.437	200.301	203.113	205.974	209.005	212.283	215.778	219.341	222.773	225.921	228.743	231.28	233.612	235.824	237.976	240.124	242.314	244.574	246.901	249.258	251.593	253.846	255.994	258.059	260.122	262.292	264.667	267.274	270.048	272.855	275.549	278.031	280.267
3300.57	149.339	152.723	156.061	159.365	162.63	165.833	168.938	171.916	174.757	177.492	180.183	182.907	185.727	188.665	191.684	194.709	197.669	200.534	203.348	206.21	209.242	212.521	216.017	219.581	223.014	226.163	228.987	231.526	233.86	236.073	238.226	240.375	242.566	244.827	247.155	249.512	251.847	254.101	256.249	258.314	260.377	262.548	264.923	267.529	270.303	273.11	275.804	278.285	280.521
3299.61	149.532	152.919	156.26	159.566	162.834	166.04	169.148	172.128	174.972	177.709	180.402	183.128	185.95	188.89	191.912	194.938	197.9	200.767	203.582	206.445	209.479	212.759	216.256	219.821	223.255	226.406	229.231	231.771	234.107	236.322	238.476	240.626	242.818	245.08	247.408	249.767	252.102	254.356	256.504	258.57	260.633	262.804	265.179	267.785	270.559	273.365	276.059	278.54	280.777
3298.64	149.721	153.111	156.455	159.765	163.036	166.244	169.355	172.337	175.184	177.923	180.619	183.347	186.171	189.114	192.137	195.166	198.129	200.998	203.815	206.679	209.714	212.995	216.493	220.06	223.495	226.648	229.475	232.016	234.354	236.57	238.725	240.877	243.07	245.333	247.662	250.021	252.357	254.612	256.76	258.826	260.89	263.06	265.435	268.041	270.815	273.621	276.315	278.797	281.033
3297.68	149.906	153.299	156.647	159.959	163.233	166.444	169.558	172.543	175.392	178.134	180.832	183.563	186.389	189.333	192.359	195.39	198.355	201.226	204.044	206.91	209.946	213.229	216.728	220.296	223.733	226.887	229.716	232.26	234.599	236.816	238.973	241.126	243.321	245.585	247.914	250.274	252.61	254.866	257.014	259.081	261.145	263.315	265.69	268.296	271.07	273.876	276.57	279.052	281.289
3296.72	150.086	153.483	156.833	160.149	163.426	166.64	169.757	172.744	175.596	178.341	181.04	183.774	186.602	189.549	192.577	195.61	198.577	201.449	204.269	207.137	210.175	213.458	216.959	220.528	223.967	227.123	229.954	232.499	234.84	237.06	239.218	241.372	243.568	245.833	248.163	250.524	252.861	255.116	257.265	259.332	261.396	263.567	265.942	268.548	271.322	274.128	276.823	279.305	281.542
3295.75	150.263	153.662	157.016	160.335	163.615	166.832	169.952	172.942	175.796	178.543	181.245	183.981	186.812	189.761	192.791	195.826	198.795	201.669	204.491	207.36	210.399	213.684	217.186	220.757	224.197	227.355	230.188	232.735	235.078	237.299	239.459	241.614	243.811	246.077	248.408	250.769	253.107	255.363	257.512	259.579	261.644	263.815	266.19	268.796	271.57	274.376	277.071	279.553	281.791
3294.79	150.436	153.839	157.196	160.518	163.802	167.022	170.144	173.137	175.994	178.743	181.448	184.186	187.019	189.97	193.003	196.039	199.01	201.887	204.71	207.58	210.621	213.907	217.41	220.983	224.425	227.585	230.42	232.969	235.313	237.536	239.697	241.854	244.051	246.318	248.65	251.012	253.35	255.607	257.756	259.824	261.888	264.059	266.434	269.04	271.815	274.621	277.316	279.799	282.036
3293.82	150.609	154.016	157.376	160.701	163.988	167.211	170.336	173.332	176.191	178.943	181.65	184.39	187.226	190.179	193.214	196.252	199.225	202.104	204.928	207.8	210.842	214.129	217.634	221.208	224.652	227.814	230.651	233.202	235.548	237.772	239.935	242.093	244.292	246.56	248.893	251.255	253.593	255.85	258	260.068	262.133	264.304	266.679	269.285	272.059	274.866	277.561	280.044	282.282
3292.86	150.783	154.193	157.556	160.885	164.175	167.401	170.53	173.528	176.39	179.144	181.854	184.596	187.434	190.39	193.427	196.468	199.443	202.322	205.149	208.022	211.066	214.354	217.861	221.436	224.882	228.046	230.885	233.438	235.786	238.012	240.176	242.335	244.535	246.804	249.138	251.501	253.839	256.097	258.247	260.315	262.38	264.551	266.926	269.533	272.307	275.114	277.809	280.292	282.53
3291.89	150.959	154.372	157.739	161.071	164.365	167.594	170.726	173.727	176.592	179.348	182.06	184.806	187.646	190.604	193.643	196.686	199.663	202.545	205.373	208.248	211.293	214.583	218.091	221.668	225.116	228.282	231.124	233.679	236.028	238.256	240.421	242.582	244.783	247.053	249.388	251.751	254.091	256.348	258.499	260.567	262.632	264.804	267.179	269.785	272.56	275.367	278.062	280.546	282.784
3290.93	151.136	154.554	157.924	161.26	164.557	167.79	170.924	173.929	176.796	179.556	182.27	185.018	187.861	190.821	193.863	196.908	199.887	202.771	205.601	208.478	211.524	214.815	218.325	221.904	225.354	228.523	231.367	233.924	236.275	238.505	240.672	242.834	245.036	247.307	249.642	252.007	254.347	256.605	258.756	260.825	262.89	265.062	267.437	270.043	272.818	275.626	278.321	280.805	283.043
3289.97	151.316	154.737	158.111	161.451	164.751	167.988	171.125	174.133	177.003	179.765	182.482	185.232	188.078	191.041	194.085	197.133	200.114	203	205.832	208.71	211.758	215.051	218.562	222.143	225.595	228.766	231.612	234.171	236.525	238.756	240.925	243.088	245.292	247.564	249.9	252.266	254.606	256.865	259.016	261.085	263.151	265.323	267.698	270.305	273.08	275.888	278.584	281.067	283.306
3289	151.496	154.921	158.299	161.642	164.946	168.186	171.327	174.337	177.21	179.975	182.695	185.448	188.296	191.261	194.308	197.358	200.341	203.229	206.063	208.942	211.992	215.286	218.799	222.382	225.837	229.01	231.858	234.42	236.775	239.008	241.178	243.343	245.548	247.821	250.159	252.524	254.866	257.125	259.276	261.346	263.411	265.584	267.96	270.566	273.342	276.149	278.846	281.33	283.569
3288.04	151.676	155.105	158.486	161.833	165.141	168.384	171.528	174.541	177.416	180.184	182.906	185.662	188.512	191.48	194.529	197.582	200.567	203.457	206.293	209.174	212.225	215.521	219.035	222.619	226.076	229.251	232.102	234.665	237.023	239.257	241.429	243.596	245.802	248.076	250.414	252.781	255.122	257.382	259.534	261.604	263.67	265.842	268.218	270.825	273.6	276.408	279.105	281.589	283.828
3287.07	151.855	155.287	158.673	162.023	165.334	168.58	171.727	174.743	177.621	180.391	183.116	185.874	188.727	191.698	194.749	197.803	200.791	203.683	206.52	209.403	212.455	215.752	219.268	222.854	226.313	229.49	232.342	234.908	237.267	239.504	241.677	243.845	246.052	248.327	250.666	253.033	255.375	257.635	259.788	261.858	263.924	266.096	268.472	271.079	273.855	276.663	279.36	281.844	284.083
3286.11	152.034	155.469	158.858	162.212	165.526	168.775	171.925	174.944	177.825	180.598	183.325	186.085	188.94	191.913	194.967	198.023	201.013	203.907	206.745	209.629	212.683	215.982	219.499	223.086	226.547	229.726	232.581	235.148	237.509	239.747	241.922	244.091	246.299	248.575	250.915	253.283	255.626	257.886	260.039	262.109	264.175	266.347	268.723	271.33	274.106	276.914	279.611	282.095	284.335
3285.14	152.212	155.651	159.043	162.4	165.718	168.97	172.123	175.145	178.028	180.803	183.533	186.296	189.153	192.128	195.184	198.243	201.234	204.13	206.97	209.856	212.91	216.21	219.729	223.318	226.78	229.961	232.818	235.387	237.75	239.989	242.166	244.336	246.545	248.822	251.163	253.531	255.874	258.135	260.288	262.358	264.424	266.597	268.973	271.579	274.355	277.163	279.86	282.345	284.584
3284.18	152.392	155.834	159.23	162.59	165.91	169.166	172.322	175.346	178.232	181.01	183.742	186.507	189.367	192.344	195.402	198.463	201.456	204.353	207.195	210.082	213.138	216.439	219.959	223.55	227.013	230.196	233.055	235.626	237.991	240.232	242.41	244.581	246.792	249.07	251.411	253.78	256.123	258.384	260.537	262.608	264.674	266.846	269.222	271.829	274.604	277.412	280.109	282.594	284.833
3283.22	152.573	156.018	159.417	162.781	166.104	169.363	172.522	175.549	178.437	181.217	183.952	186.719	189.582	192.561	195.621	198.684	201.679	204.578	207.422	210.31	213.367	216.669	220.19	223.782	227.248	230.433	233.293	235.866	238.233	240.475	242.654	244.827	247.039	249.317	251.659	254.029	256.373	258.634	260.787	262.857	264.924	267.096	269.472	272.078	274.854	277.662	280.358	282.843	285.083
3282.25	152.756	156.204	159.607	162.973	166.3	169.562	172.723	175.753	178.644	181.426	184.163	186.933	189.797	192.779	195.841	198.906	201.903	204.803	207.648	210.538	213.596	216.9	220.422	224.015	227.482	230.669	233.531	236.106	238.474	240.718	242.898	245.072	247.285	249.564	251.907	254.277	256.621	258.882	261.036	263.106	265.173	267.345	269.721	272.327	275.102	277.91	280.606	283.091	285.331
3281.29	152.94	156.392	159.797	163.167	166.496	169.761	172.925	175.957	178.851	181.635	184.374	187.146	190.013	192.997	196.06	199.127	202.126	205.028	207.875	210.765	213.825	217.129	220.652	224.246	227.714	230.903	233.767	236.343	238.713	240.959	243.14	245.315	247.529	249.809	252.152	254.522	256.867	259.128	261.282	263.353	265.419	267.591	269.967	272.572	275.347	278.154	280.851	283.335	285.575
3280.32	153.126	156.581	159.988	163.361	166.693	169.96	173.127	176.161	179.057	181.844	184.585	187.359	190.227	193.213	196.279	199.347	202.348	205.251	208.099	210.991	214.051	217.356	220.88	224.475	227.944	231.134	233.999	236.577	238.948	241.195	243.378	245.554	247.769	250.049	252.393	254.764	257.108	259.37	261.524	263.594	265.661	267.833	270.208	272.813	275.587	278.394	281.09	283.574	285.814
3279.36	153.311	156.769	160.179	163.554	166.889	170.158	173.327	176.364	179.262	182.051	184.794	187.57	190.44	193.428	196.495	199.565	202.567	205.471	208.32	211.213	214.275	217.58	221.104	224.7	228.17	231.361	234.228	236.807	239.18	241.427	243.611	245.788	248.004	250.285	252.629	255	257.345	259.606	261.76	263.831	265.897	268.069	270.443	273.048	275.821	278.628	281.323	283.807	286.046
3278.39	153.495	156.955	160.368	163.745	167.083	170.355	173.526	176.565	179.465	182.256	185.001	187.778	190.651	193.64	196.708	199.78	202.783	205.689	208.539	211.433	214.495	217.801	221.326	224.923	228.393	231.585	234.453	237.034	239.407	241.656	243.841	246.019	248.236	250.518	252.862	255.233	257.578	259.839	261.993	264.064	266.13	268.301	270.675	273.279	276.052	278.857	281.553	284.036	286.275
3277.43	153.677	157.139	160.555	163.934	167.274	170.548	173.722	176.763	179.665	182.458	185.205	187.985	190.859	193.85	196.92	199.993	202.998	205.905	208.756	211.651	214.714	218.021	221.546	225.143	228.615	231.808	234.677	237.259	239.634	241.884	244.07	246.249	248.466	250.748	253.093	255.464	257.809	260.071	262.225	264.295	266.361	268.532	270.906	273.509	276.281	279.086	281.781	284.264	286.503
3276.47	153.855	157.319	160.738	164.12	167.463	170.739	173.915	176.959	179.863	182.658	185.407	188.189	191.065	194.057	197.13	200.204	203.21	206.119	208.972	211.868	214.931	218.239	221.765	225.363	228.836	232.03	234.9	237.484	239.86	242.112	244.299	246.479	248.696	250.98	253.325	255.696	258.041	260.303	262.457	264.528	266.593	268.764	271.137	273.74	276.512	279.316	282.011	284.494	286.733
3275.5	154.028	157.495	160.917	164.302	167.647	170.927	174.106	177.151	180.058	182.856	185.607	188.391	191.269	194.263	197.338	200.414	203.422	206.332	209.186	212.083	215.148	218.457	221.984	225.583	229.057	232.253	235.125	237.71	240.088	242.341	244.529	246.71	248.929	251.213	253.559	255.931	258.276	260.538	262.692	264.762	266.828	268.999	271.372	273.975	276.746	279.55	282.244	284.727	286.966
3274.54	154.196	157.667	161.092	164.48	167.829	171.111	174.293	177.341	180.251	183.05	185.804	188.59	191.47	194.467	197.544	200.622	203.632	206.544	209.399	212.298	215.364	218.674	222.202	225.803	229.279	232.476	235.351	237.937	240.317	242.572	244.761	246.944	249.163	251.448	253.795	256.167	258.513	260.775	262.929	265	267.066	269.237	271.61	274.212	276.983	279.788	282.482	284.965	287.204
3273.57	154.36	157.835	161.263	164.655	168.007	171.293	174.477	177.529	180.441	183.243	185.999	188.788	191.67	194.67	197.748	200.829	203.841	206.755	209.612	212.512	215.58	218.891	222.42	226.023	229.501	232.701	235.577	238.166	240.548	242.804	244.995	247.179	249.399	251.685	254.032	256.405	258.752	261.014	263.169	265.239	267.306	269.476	271.849	274.452	277.223	280.028	282.722	285.205	287.444
3272.61	154.522	158	161.432	164.829	168.184	171.473	174.661	177.715	180.63	183.435	186.193	188.985	191.87	194.872	197.953	201.036	204.05	206.965	209.824	212.726	215.795	219.107	222.639	226.243	229.723	232.926	235.804	238.396	240.779	243.037	245.23	247.415	249.637	251.923	254.271	256.645	258.992	261.255	263.409	265.48	267.546	269.717	272.09	274.693	277.464	280.269	282.964	285.447	287.686
3271.64	154.684	158.167	161.603	165.003	168.362	171.655	174.846	177.903	180.82	183.628	186.389	189.182	192.07	195.075	198.158	201.243	204.26	207.177	210.038	212.941	216.011	219.325	222.858	226.464	229.947	233.152	236.033	238.627	241.012	243.272	245.466	247.652	249.875	252.163	254.512	256.886	259.233	261.496	263.651	265.722	267.788	269.959	272.332	274.935	277.707	280.512	283.206	285.69	287.929
3270.68	154.851	158.337	161.777	165.181	168.544	171.84	175.034	178.094	181.014	183.824	186.588	189.384	192.274	195.281	198.367	201.454	204.473	207.392	210.254	213.159	216.23	219.546	223.08	226.688	230.173	233.38	236.264	238.859	241.247	243.508	245.704	247.891	250.115	252.404	254.753	257.128	259.476	261.739	263.894	265.965	268.031	270.202	272.575	275.178	277.949	280.754	283.449	285.932	288.171
3269.72	155.024	158.514	161.958	165.365	168.731	172.031	175.228	178.291	181.213	184.026	186.792	189.59	192.483	195.492	198.58	201.67	204.69	207.612	210.475	213.381	216.454	219.77	223.306	226.915	230.402	233.611	236.497	239.095	241.484	243.747	245.944	248.133	250.358	252.647	254.997	257.372	259.72	261.983	264.138	266.209	268.276	270.446	272.819	275.422	278.193	280.998	283.692	286.175	288.414
3268.75	155.205	158.699	162.146	165.556	168.926	172.228	175.428	178.494	181.419	184.234	187.002	189.803	192.698	195.709	198.799	201.891	204.913	207.836	210.701	213.608	216.681	219.999	223.535	227.146	230.634	233.845	236.733	239.333	241.724	243.988	246.186	248.376	250.602	252.892	255.242	257.618	259.965	262.229	264.384	266.455	268.52	270.691	273.063	275.665	278.436	281.241	283.935	286.417	288.655
3267.79	155.394	158.891	162.341	165.755	169.127	172.432	175.634	178.702	181.63	184.447	187.217	190.02	192.917	195.93	199.022	202.115	205.139	208.063	210.929	213.837	216.912	220.23	223.767	227.379	230.868	234.081	236.97	239.571	241.963	244.229	246.428	248.619	250.845	253.136	255.487	257.862	260.21	262.473	264.628	266.698	268.764	270.934	273.306	275.907	278.677	281.481	284.174	286.656	288.894
3266.82	155.589	159.089	162.541	165.957	169.332	172.64	175.844	178.914	181.844	184.663	187.435	190.24	193.138	196.153	199.247	202.342	205.366	208.292	211.159	214.068	217.143	220.461	223.998	227.611	231.101	234.314	237.205	239.807	242.201	244.467	246.667	248.859	251.086	253.377	255.728	258.103	260.451	262.714	264.868	266.939	269.004	271.173	273.544	276.144	278.913	281.716	284.409	286.89	289.127
3265.86	155.786	159.288	162.743	166.161	169.538	172.848	176.054	179.126	182.058	184.879	187.653	190.459	193.359	196.375	199.47	202.566	205.592	208.518	211.386	214.296	217.371	220.689	224.227	227.839	231.329	234.544	237.435	240.038	242.433	244.7	246.901	249.094	251.321	253.613	255.963	258.339	260.686	262.949	265.103	267.173	269.237	271.406	273.776	276.375	279.143	281.944	284.636	287.116	289.353
3264.89	155.983	159.486	162.943	166.363	169.742	173.054	176.262	179.336	182.269	185.091	187.867	190.675	193.576	196.594	199.69	202.787	205.813	208.741	211.609	214.519	217.595	220.913	224.451	228.063	231.553	234.768	237.659	240.264	242.659	244.927	247.129	249.322	251.55	253.841	256.192	258.567	260.914	263.176	265.33	267.399	269.463	271.631	274	276.598	279.365	282.165	284.855	287.334	289.57
3263.93	156.176	159.681	163.14	166.562	169.943	173.256	176.466	179.542	182.476	185.3	188.077	190.887	193.789	196.808	199.905	203.003	206.03	208.958	211.828	214.738	217.814	221.132	224.669	228.281	231.771	234.986	237.878	240.483	242.879	245.148	247.351	249.544	251.772	254.064	256.415	258.789	261.136	263.398	265.551	267.62	269.683	271.85	274.218	276.815	279.579	282.378	285.067	287.546	289.78
3262.97	156.366	159.873	163.333	166.757	170.14	173.455	176.666	179.743	182.68	185.505	188.284	191.095	193.999	197.018	200.116	203.215	206.243	209.172	212.042	214.953	218.029	221.347	224.883	228.495	231.985	235.2	238.093	240.699	243.095	245.365	247.568	249.762	251.991	254.282	256.633	259.007	261.353	263.615	265.767	267.836	269.899	272.065	274.431	277.027	279.79	282.587	285.275	287.752	289.986
3262	156.552	160.061	163.523	166.949	170.334	173.651	176.864	179.943	182.881	185.708	188.488	191.3	194.205	197.226	200.325	203.425	206.454	209.384	212.254	215.165	218.241	221.559	225.096	228.707	232.197	235.413	238.306	240.912	243.31	245.58	247.784	249.978	252.207	254.499	256.85	259.224	261.569	263.83	265.982	268.05	270.112	272.278	274.643	277.237	279.999	282.795	285.481	287.957	290.19
3261.04	156.737	160.248	163.712	167.14	170.527	173.845	177.061	180.141	183.081	185.909	188.691	191.505	194.411	197.434	200.534	203.634	206.664	209.594	212.466	215.377	218.453	221.771	225.308	228.919	232.409	235.625	238.519	241.126	243.524	245.795	248	250.195	252.424	254.716	257.066	259.44	261.785	264.046	266.197	268.265	270.326	272.491	274.855	277.448	280.208	283.002	285.688	288.163	290.395
3260.07	156.922	160.435	163.901	167.331	170.719	174.04	177.257	180.339	183.28	186.111	188.894	191.709	194.617	197.641	200.742	203.843	206.874	209.805	212.677	215.589	218.666	221.983	225.52	229.13	232.621	235.837	238.732	241.34	243.739	246.011	248.216	250.411	252.641	254.933	257.283	259.657	262.001	264.261	266.412	268.479	270.54	272.704	275.067	277.659	280.417	283.21	285.894	288.368	290.6
3259.11	157.106	160.621	164.089	167.521	170.911	174.234	177.453	180.537	183.48	186.312	189.097	191.913	194.823	197.847	200.95	204.052	207.084	210.016	212.888	215.8	218.877	222.195	225.731	229.342	232.832	236.048	238.944	241.552	243.952	246.225	248.431	250.627	252.857	255.149	257.499	259.872	262.217	264.476	266.627	268.693	270.753	272.916	275.278	277.868	280.626	283.417	286.1	288.573	290.803
3258.14	157.29	160.807	164.277	167.711	171.103	174.427	177.648	180.734	183.678	186.512	189.298	192.116	195.027	198.053	201.156	204.259	207.292	210.225	213.098	216.01	219.087	222.405	225.94	229.551	233.041	236.258	239.154	241.763	244.164	246.438	248.644	250.841	253.071	255.363	257.713	260.086	262.43	264.689	266.839	268.904	270.964	273.126	275.487	278.075	280.831	283.621	286.302	288.775	291.004
3257.18	157.473	160.992	164.464	167.899	171.293	174.619	177.842	180.929	183.875	186.71	189.498	192.317	195.23	198.256	201.361	204.465	207.499	210.432	213.305	216.218	219.295	222.613	226.148	229.758	233.249	236.465	239.362	241.972	244.374	246.648	248.855	251.052	253.283	255.575	257.924	260.297	262.64	264.898	267.048	269.113	271.172	273.333	275.693	278.28	281.034	283.822	286.502	288.973	291.202
3256.22	157.654	161.174	164.648	168.086	171.482	174.81	178.034	181.123	184.07	186.907	189.696	192.517	195.431	198.459	201.564	204.669	207.703	210.637	213.511	216.425	219.502	222.819	226.354	229.964	233.454	236.672	239.569	242.179	244.582	246.857	249.064	251.262	253.493	255.785	258.134	260.506	262.849	265.107	267.255	269.32	271.378	273.538	275.897	278.482	281.235	284.022	286.7	289.17	291.398
3255.25	157.833	161.356	164.832	168.271	171.669	174.999	178.225	181.316	184.265	187.103	189.894	192.716	195.631	198.661	201.767	204.873	207.908	210.843	213.718	216.631	219.709	223.026	226.56	230.17	233.66	236.878	239.776	242.388	244.791	247.066	249.275	251.473	253.704	255.996	258.345	260.717	263.059	265.316	267.464	269.528	271.586	273.745	276.102	278.686	281.438	284.223	286.9	289.369	291.596
3254.29	158.011	161.536	165.014	168.456	171.856	175.188	178.416	181.509	184.46	187.3	190.093	192.916	195.833	198.863	201.971	205.078	208.114	211.05	213.925	216.84	219.917	223.234	226.769	230.378	233.869	237.088	239.986	242.599	245.003	247.28	249.489	251.687	253.919	256.211	258.56	260.931	263.273	265.53	267.677	269.741	271.797	273.956	276.312	278.895	281.644	284.428	287.104	289.572	291.798
3253.32	158.189	161.717	165.198	168.642	172.045	175.379	178.609	181.704	184.657	187.499	190.293	193.119	196.036	199.069	202.178	205.286	208.323	211.26	214.136	217.051	220.129	223.446	226.98	230.59	234.082	237.301	240.201	242.815	245.22	247.497	249.707	251.906	254.138	256.431	258.78	261.151	263.492	265.748	267.895	269.958	272.014	274.171	276.526	279.108	281.856	284.639	287.314	289.78	292.005
3252.36	158.369	161.899	165.383	168.83	172.235	175.572	178.804	181.901	184.856	187.699	190.496	193.323	196.242	199.276	202.387	205.497	208.535	211.472	214.349	217.265	220.343	223.66	227.195	230.806	234.298	237.518	240.419	243.034	245.44	247.719	249.929	252.129	254.361	256.654	259.003	261.374	263.715	265.97	268.117	270.179	272.234	274.391	276.745	279.325	282.072	284.854	287.527	289.993	292.217
3251.4	158.551	162.084	165.57	169.02	172.427	175.766	179.001	182.099	185.056	187.902	190.7	193.529	196.45	199.486	202.598	205.709	208.748	211.687	214.564	217.481	220.559	223.876	227.411	231.022	234.515	237.736	240.638	243.254	245.661	247.941	250.152	252.353	254.585	256.878	259.227	261.598	263.938	266.193	268.339	270.4	272.455	274.611	276.964	279.543	282.289	285.069	287.742	290.206	292.429
3250.43	158.735	162.27	165.759	169.211	172.621	175.962	179.198	182.299	185.258	188.105	190.905	193.736	196.658	199.695	202.808	205.92	208.961	211.9	214.779	217.695	220.774	224.091	227.626	231.237	234.73	237.952	240.855	243.472	245.88	248.161	250.373	252.574	254.807	257.1	259.449	261.819	264.158	266.413	268.558	270.619	272.673	274.828	277.18	279.757	282.502	285.281	287.952	290.415	292.637
3249.47	158.921	162.458	165.949	169.403	172.815	176.158	179.396	182.498	185.459	188.308	191.109	193.941	196.865	199.903	203.018	206.131	209.172	212.112	214.991	217.908	220.987	224.304	227.838	231.449	234.942	238.164	241.068	243.686	246.095	248.376	250.589	252.79	255.023	257.316	259.665	262.034	264.373	266.627	268.772	270.832	272.885	275.039	277.389	279.965	282.708	285.485	288.155	290.617	292.838
3248.5	159.108	162.647	166.139	169.595	173.009	176.353	179.593	182.697	185.659	188.509	191.312	194.146	197.071	200.11	203.225	206.339	209.381	212.321	215.201	218.118	221.196	224.513	228.047	231.657	235.15	238.372	241.276	243.894	246.304	248.586	250.799	253.001	255.234	257.527	259.875	262.244	264.582	266.835	268.979	271.038	273.09	275.243	277.592	280.167	282.908	285.683	288.351	290.811	293.031
3247.54	159.296	162.836	166.33	169.788	173.203	176.549	179.79	182.896	185.859	188.711	191.515	194.349	197.276	200.315	203.431	206.546	209.588	212.529	215.409	218.326	221.404	224.72	228.253	231.862	235.355	238.577	241.481	244.1	246.51	248.792	251.006	253.208	255.441	257.734	260.081	262.449	264.787	267.039	269.182	271.241	273.292	275.443	277.791	280.363	283.102	285.875	288.541	291	293.219
3246.57	159.485	163.027	166.522	169.981	173.398	176.745	179.988	183.094	186.059	188.912	191.717	194.553	197.48	200.521	203.637	206.752	209.795	212.737	215.617	218.534	221.612	224.927	228.459	232.067	235.559	238.781	241.685	244.304	246.715	248.997	251.211	253.413	255.647	257.939	260.286	262.654	264.99	267.242	269.384	271.441	273.491	275.641	277.987	280.558	283.295	286.066	288.73	291.187	293.404
3245.61	159.675	163.218	166.715	170.175	173.593	176.942	180.186	183.294	186.26	189.114	191.921	194.758	197.686	200.727	203.844	206.96	210.003	212.945	215.825	218.742	221.82	225.135	228.666	232.273	235.764	238.986	241.89	244.509	246.92	249.203	251.418	253.62	255.853	258.145	260.492	262.858	265.194	267.445	269.586	271.642	273.691	275.84	278.184	280.753	283.487	286.256	288.918	291.374	293.59
3244.65	159.865	163.41	166.908	170.37	173.789	177.14	180.385	183.494	186.462	189.317	192.125	194.963	197.892	200.934	204.052	207.168	210.212	213.154	216.034	218.951	222.029	225.343	228.873	232.48	235.97	239.191	242.096	244.716	247.127	249.41	251.625	253.827	256.061	258.352	260.698	263.064	265.399	267.648	269.789	271.844	273.892	276.04	278.382	280.949	283.681	286.448	289.108	291.562	293.777
3243.68	160.055	163.601	167.101	170.564	173.985	177.337	180.584	183.694	186.663	189.52	192.328	195.168	198.098	201.141	204.259	207.376	210.42	213.362	216.243	219.16	222.237	225.55	229.08	232.685	236.175	239.396	242.301	244.921	247.333	249.616	251.831	254.034	256.267	258.559	260.904	263.269	265.603	267.851	269.991	272.045	274.092	276.238	278.579	281.144	283.874	286.638	289.296	291.749	293.962
3242.72	160.243	163.791	167.292	170.757	174.18	177.533	180.781	183.893	186.862	189.72	192.53	195.37	198.301	201.345	204.464	207.581	210.626	213.568	216.449	219.366	222.442	225.755	229.283	232.888	236.377	239.598	242.503	245.123	247.535	249.819	252.035	254.237	256.47	258.761	261.106	263.47	265.803	268.05	270.189	272.242	274.288	276.432	278.771	281.334	284.062	286.824	289.48	291.931	294.142
3241.75	160.429	163.978	167.481	170.947	174.371	177.725	180.974	184.087	187.058	189.917	192.728	195.569	198.501	201.546	204.665	207.782	210.827	213.77	216.65	219.567	222.643	225.955	229.482	233.086	236.574	239.794	242.699	245.32	247.732	250.016	252.232	254.434	256.667	258.958	261.302	263.665	265.997	268.243	270.38	272.432	274.476	276.62	278.957	281.517	284.243	287.003	289.656	292.105	294.315
3240.79	160.611	164.161	167.665	171.132	174.557	177.913	181.163	184.277	187.249	190.109	192.921	195.763	198.696	201.741	204.86	207.978	211.023	213.965	216.846	219.762	222.837	226.148	229.674	233.276	236.764	239.984	242.888	245.509	247.921	250.206	252.421	254.624	256.857	259.146	261.489	263.852	266.182	268.427	270.563	272.614	274.657	276.798	279.134	281.692	284.415	287.172	289.824	292.27	294.478
3239.82	160.788	164.34	167.845	171.313	174.739	178.096	181.347	184.462	187.435	190.296	193.108	195.951	198.885	201.93	205.05	208.168	211.213	214.155	217.036	219.951	223.026	226.335	229.86	233.461	236.947	240.166	243.071	245.691	248.104	250.388	252.604	254.806	257.039	259.328	261.67	264.031	266.36	268.604	270.738	272.788	274.83	276.969	279.303	281.858	284.579	287.333	289.982	292.427	294.633
3238.86	160.961	164.514	168.02	171.49	174.917	178.274	181.526	184.642	187.616	190.477	193.291	196.135	199.069	202.114	205.235	208.352	211.397	214.34	217.22	220.135	223.209	226.517	230.04	233.64	237.125	240.343	243.247	245.868	248.281	250.565	252.781	254.983	257.215	259.503	261.844	264.204	266.532	268.774	270.908	272.956	274.996	277.134	279.465	282.019	284.736	287.488	290.135	292.577	294.781
3237.9	161.13	164.684	168.191	171.662	175.09	178.448	181.701	184.818	187.792	190.655	193.47	196.314	199.248	202.294	205.415	208.532	211.577	214.52	217.4	220.315	223.387	226.694	230.216	233.814	237.298	240.516	243.419	246.04	248.453	250.737	252.953	255.155	257.386	259.674	262.014	264.373	266.699	268.94	271.072	273.119	275.158	277.294	279.623	282.174	284.889	287.638	290.282	292.722	294.925
3236.93	161.296	164.851	168.359	171.83	175.26	178.619	181.873	184.99	187.966	190.829	193.644	196.489	199.424	202.471	205.591	208.709	211.754	214.696	217.576	220.49	223.562	226.868	230.388	233.984	237.467	240.684	243.588	246.208	248.621	250.905	253.121	255.323	257.554	259.841	262.18	264.537	266.863	269.102	271.232	273.278	275.315	277.45	279.777	282.325	285.037	287.784	290.425	292.863	295.064
3235.97	161.46	165.015	168.524	171.997	175.427	178.787	182.042	185.16	188.136	191	193.816	196.662	199.597	202.644	205.765	208.882	211.927	214.869	217.748	220.662	223.733	227.037	230.556	234.151	237.632	240.849	243.752	246.372	248.785	251.07	253.285	255.486	257.717	260.003	262.341	264.697	267.021	269.259	271.388	273.433	275.468	277.601	279.926	282.471	285.181	287.925	290.564	292.999	295.198
3235	161.624	165.18	168.69	172.163	175.594	178.955	182.21	185.329	188.305	191.17	193.987	196.833	199.769	202.815	205.936	209.054	212.098	215.04	217.918	220.831	223.901	227.204	230.721	234.314	237.794	241.01	243.912	246.532	248.945	251.229	253.444	255.646	257.876	260.161	262.498	264.853	267.175	269.412	271.539	273.582	275.616	277.747	280.069	282.612	285.319	288.06	290.696	293.129	295.326
3234.04	161.789	165.346	168.856	172.33	175.761	179.123	182.379	185.498	188.475	191.34	194.157	197.003	199.939	202.986	206.106	209.224	212.267	215.209	218.087	220.999	224.068	227.369	230.884	234.475	237.953	241.168	244.069	246.689	249.101	251.385	253.6	255.801	258.03	260.314	262.65	265.003	267.324	269.559	271.685	273.726	275.758	277.887	280.207	282.748	285.451	288.189	290.822	293.253	295.447
3233.07	161.958	165.515	169.026	172.5	175.931	179.293	182.549	185.669	188.646	191.512	194.329	197.175	200.111	203.158	206.278	209.394	212.438	215.378	218.255	221.167	224.234	227.533	231.046	234.635	238.111	241.324	244.224	246.843	249.255	251.539	253.753	255.953	258.182	260.465	262.799	265.151	267.47	269.703	271.827	273.867	275.897	278.024	280.341	282.878	285.579	288.313	290.943	293.371	295.563
3232.11	162.133	165.69	169.2	172.674	176.106	179.468	182.724	185.843	188.821	191.686	194.504	197.35	200.286	203.332	206.452	209.567	212.61	215.55	218.426	221.336	224.401	227.699	231.209	234.795	238.269	241.48	244.379	246.997	249.409	251.692	253.906	256.105	258.332	260.614	262.947	265.297	267.614	269.845	271.968	274.005	276.034	278.158	280.473	283.007	285.703	288.434	291.061	293.486	295.676
3231.15	162.312	165.869	169.379	172.853	176.285	179.646	182.902	186.022	188.999	191.865	194.683	197.529	200.465	203.51	206.629	209.744	212.785	215.724	218.599	221.508	224.572	227.867	231.374	234.958	238.429	241.638	244.536	247.153	249.563	251.846	254.059	256.258	258.484	260.765	263.096	265.443	267.759	269.988	272.108	274.144	276.17	278.293	280.604	283.135	285.828	288.555	291.178	293.6	295.787
3230.18	162.496	166.052	169.562	173.036	176.467	179.829	183.084	186.204	189.181	192.047	194.865	197.711	200.646	203.691	206.808	209.922	212.963	215.901	218.775	221.682	224.744	228.037	231.541	235.122	238.591	241.798	244.694	247.31	249.719	252.001	254.213	256.411	258.636	260.916	263.245	265.591	267.904	270.131	272.249	274.283	276.307	278.427	280.736	283.263	285.952	288.675	291.295	293.713	295.897
3229.22	162.681	166.236	169.746	173.22	176.65	180.012	183.267	186.386	189.364	192.23	195.047	197.893	200.828	203.872	206.989	210.102	213.141	216.078	218.951	221.856	224.916	228.207	231.708	235.286	238.752	241.957	244.851	247.466	249.874	252.155	254.367	256.564	258.788	261.066	263.393	265.737	268.048	270.273	272.389	274.421	276.443	278.56	280.866	283.389	286.074	288.793	291.409	293.824	296.006
3228.25	162.864	166.419	169.928	173.401	176.831	180.192	183.447	186.566	189.544	192.409	195.226	198.072	201.006	204.05	207.166	210.277	213.316	216.251	219.123	222.027	225.085	228.373	231.871	235.446	238.909	242.111	245.004	247.618	250.025	252.305	254.516	256.712	258.935	261.211	263.537	265.878	268.187	270.41	272.524	274.554	276.574	278.688	280.991	283.51	286.191	288.906	291.519	293.93	296.109
3227.29	163.042	166.597	170.105	173.578	177.008	180.368	183.623	186.741	189.718	192.583	195.4	198.246	201.179	204.222	207.337	210.447	213.484	216.418	219.289	222.191	225.247	228.532	232.028	235.599	239.059	242.259	245.15	247.762	250.169	252.448	254.658	256.852	259.074	261.348	263.672	266.012	268.318	270.539	272.651	274.679	276.696	278.808	281.107	283.623	286.3	289.011	291.619	294.027	296.203
3226.32	163.215	166.769	170.277	173.748	177.177	180.537	183.791	186.909	189.886	192.751	195.567	198.412	201.345	204.387	207.5	210.609	213.645	216.578	219.446	222.347	225.401	228.683	232.175	235.743	239.2	242.397	245.286	247.897	250.302	252.58	254.789	256.983	259.203	261.476	263.798	266.135	268.439	270.657	272.767	274.792	276.808	278.917	281.213	283.725	286.397	289.104	291.708	294.113	296.286
3225.36	163.383	166.936	170.443	173.914	177.342	180.7	183.954	187.071	190.047	192.912	195.728	198.572	201.504	204.544	207.656	210.764	213.798	216.729	219.596	222.495	225.547	228.826	232.315	235.879	239.332	242.527	245.413	248.022	250.426	252.703	254.911	257.103	259.322	261.593	263.913	266.248	268.549	270.765	272.873	274.896	276.908	279.015	281.307	283.815	286.483	289.185	291.785	294.186	296.356
3224.4	163.549	167.1	170.606	174.076	177.503	180.86	184.113	187.229	190.204	193.068	195.884	198.727	201.658	204.697	207.808	210.914	213.946	216.875	219.741	222.638	225.687	228.963	232.448	236.008	239.458	242.649	245.533	248.14	250.543	252.819	255.025	257.216	259.433	261.702	264.02	266.352	268.651	270.864	272.97	274.99	277.001	279.104	281.393	283.896	286.56	289.257	291.853	294.25	296.417
3223.43	163.714	167.264	170.768	174.236	177.662	181.019	184.27	187.385	190.36	193.223	196.038	198.88	201.81	204.848	207.956	211.06	214.091	217.018	219.882	222.777	225.823	229.096	232.577	236.133	239.579	242.767	245.649	248.254	250.655	252.929	255.134	257.324	259.539	261.806	264.121	266.451	268.748	270.958	273.061	275.079	277.087	279.187	281.472	283.972	286.63	289.323	291.914	294.307	296.471
3222.47	163.881	167.428	170.931	174.398	177.822	181.177	184.427	187.541	190.515	193.377	196.191	199.033	201.961	204.997	208.104	211.206	214.234	217.16	220.022	222.915	225.958	229.227	232.704	236.256	239.698	242.883	245.761	248.364	250.764	253.036	255.24	257.428	259.642	261.907	264.219	266.547	268.84	271.048	273.148	275.164	277.169	279.266	281.548	284.042	286.696	289.384	291.97	294.36	296.52
3221.5	164.048	167.594	171.094	174.559	177.982	181.336	184.584	187.697	190.67	193.531	196.344	199.185	202.112	205.146	208.251	211.351	214.377	217.301	220.16	223.051	226.091	229.357	232.83	236.377	239.815	242.996	245.872	248.472	250.87	253.141	255.343	257.53	259.742	262.005	264.315	266.639	268.93	271.135	273.233	275.246	277.248	279.342	281.62	284.11	286.758	289.441	292.023	294.408	296.565
3220.54	164.214	167.758	171.256	174.72	178.14	181.492	184.739	187.851	190.822	193.683	196.495	199.334	202.26	205.292	208.395	211.493	214.517	217.438	220.296	223.184	226.221	229.483	232.952	236.495	239.928	243.105	245.978	248.576	250.972	253.242	255.442	257.627	259.837	262.098	264.405	266.727	269.015	271.217	273.312	275.323	277.322	279.413	281.686	284.172	286.816	289.493	292.07	294.451	296.604
3219.58	164.377	167.918	171.415	174.876	178.295	181.645	184.891	188.001	190.971	193.83	196.641	199.479	202.403	205.434	208.534	211.63	214.652	217.571	220.426	223.312	226.346	229.605	233.069	236.607	240.036	243.209	246.079	248.674	251.068	253.336	255.535	257.718	259.926	262.184	264.489	266.808	269.093	271.293	273.385	275.393	277.389	279.477	281.746	284.227	286.866	289.538	292.11	294.487	296.636
3218.61	164.534	168.074	171.569	175.028	178.445	181.793	185.037	188.145	191.114	193.972	196.782	199.619	202.541	205.569	208.668	211.761	214.78	217.697	220.55	223.433	226.464	229.719	233.178	236.712	240.136	243.305	246.172	248.765	251.157	253.423	255.62	257.802	260.008	262.264	264.566	266.882	269.164	271.36	273.45	275.455	277.448	279.532	281.798	284.274	286.907	289.574	292.141	294.514	296.66
3217.65	164.687	168.224	171.717	175.174	178.588	181.935	185.177	188.284	191.251	194.108	196.916	199.752	202.672	205.699	208.795	211.885	214.902	217.817	220.667	223.548	226.576	229.826	233.281	236.81	240.23	243.395	246.258	248.848	251.238	253.502	255.698	257.878	260.081	262.335	264.634	266.947	269.226	271.42	273.506	275.509	277.499	279.58	281.841	284.313	286.94	289.602	292.164	294.532	296.674
3216.68	164.835	168.37	171.86	175.315	178.728	182.072	185.312	188.417	191.383	194.239	197.046	199.88	202.798	205.823	208.916	212.004	215.019	217.931	220.779	223.657	226.682	229.928	233.379	236.902	240.317	243.478	246.338	248.926	251.314	253.576	255.77	257.948	260.15	262.401	264.697	267.007	269.283	271.473	273.557	275.556	277.544	279.621	281.878	284.345	286.967	289.623	292.18	294.543	296.682
3215.72	164.979	168.512	172	175.453	178.864	182.206	185.444	188.548	191.512	194.367	197.172	200.005	202.922	205.944	209.035	212.12	215.133	218.042	220.888	223.762	226.784	230.026	233.472	236.991	240.401	243.558	246.415	249	251.386	253.646	255.838	258.014	260.214	262.462	264.756	267.062	269.335	271.523	273.603	275.6	277.584	279.658	281.911	284.372	286.989	289.639	292.191	294.55	296.685
3214.76	165.123	168.653	172.139	175.589	178.998	182.338	185.575	188.677	191.64	194.492	197.297	200.127	203.043	206.063	209.151	212.234	215.244	218.151	220.994	223.866	226.884	230.122	233.563	237.077	240.483	243.636	246.489	249.072	251.455	253.714	255.904	258.078	260.275	262.521	264.812	267.115	269.384	271.569	273.646	275.64	277.621	279.691	281.94	284.397	287.008	289.653	292.199	294.554	296.684
3213.79	165.264	168.792	172.276	175.724	179.131	182.469	185.703	188.804	191.765	194.616	197.419	200.248	203.161	206.179	209.265	212.346	215.353	218.257	221.098	223.967	226.981	230.216	233.652	237.16	240.561	243.71	246.56	249.14	251.521	253.778	255.966	258.138	260.333	262.576	264.864	267.164	269.431	271.612	273.686	275.677	277.655	279.721	281.966	284.417	287.023	289.662	292.203	294.553	296.68
3212.83	165.404	168.929	172.41	175.856	179.26	182.596	185.829	188.927	191.887	194.737	197.538	200.365	203.277	206.292	209.376	212.453	215.458	218.36	221.197	224.063	227.075	230.305	233.736	237.239	240.636	243.78	246.627	249.204	251.583	253.837	256.024	258.193	260.386	262.627	264.911	267.209	269.471	271.649	273.72	275.708	277.683	279.746	281.986	284.432	287.032	289.666	292.202	294.547	296.669
3211.86	165.538	169.061	172.539	175.983	179.385	182.719	185.949	189.045	192.003	194.851	197.651	200.477	203.386	206.399	209.48	212.555	215.556	218.456	221.291	224.154	227.161	230.387	233.813	237.312	240.703	243.843	246.686	249.261	251.637	253.89	256.074	258.241	260.432	262.67	264.951	267.245	269.504	271.679	273.747	275.732	277.704	279.763	281.998	284.439	287.034	289.662	292.192	294.532	296.651
3210.9	165.666	169.186	172.662	176.103	179.502	182.833	186.061	189.156	192.112	194.959	197.757	200.58	203.488	206.498	209.577	212.649	215.647	218.544	221.376	224.236	227.24	230.461	233.882	237.375	240.762	243.898	246.737	249.309	251.683	253.933	256.115	258.281	260.468	262.704	264.982	267.272	269.528	271.7	273.764	275.746	277.714	279.77	282.001	284.437	287.026	289.647	292.173	294.508	296.622
3209.93	165.785	169.302	172.776	176.214	179.611	182.94	186.166	189.259	192.213	195.057	197.854	200.676	203.581	206.589	209.664	212.734	215.729	218.623	221.452	224.309	227.309	230.526	233.942	237.43	240.811	243.943	246.779	249.348	251.719	253.968	256.148	258.311	260.496	262.728	265.004	267.291	269.543	271.711	273.772	275.75	277.716	279.767	281.994	284.425	287.008	289.624	292.143	294.474	296.584
3208.97	165.896	169.411	172.882	176.318	179.713	183.039	186.263	189.353	192.305	195.148	197.943	200.763	203.666	206.672	209.744	212.81	215.803	218.694	221.52	224.374	227.37	230.583	233.994	237.476	240.853	243.98	246.813	249.379	251.748	253.994	256.172	258.332	260.515	262.745	265.017	267.3	269.549	271.713	273.771	275.746	277.708	279.756	281.978	284.403	286.981	289.591	292.105	294.431	296.537
3208.01	166.001	169.513	172.982	176.415	179.807	183.132	186.353	189.441	192.391	195.232	198.025	200.843	203.744	206.747	209.817	212.88	215.87	218.758	221.581	224.432	227.424	230.632	234.038	237.516	240.887	244.01	246.839	249.402	251.769	254.013	256.188	258.347	260.527	262.753	265.022	267.302	269.547	271.708	273.763	275.734	277.693	279.736	281.954	284.374	286.946	289.55	292.059	294.379	296.481
3207.04	166.101	169.611	173.076	176.507	179.897	183.219	186.438	189.524	192.472	195.311	198.102	200.918	203.816	206.817	209.884	212.944	215.931	218.816	221.636	224.483	227.472	230.675	234.076	237.548	240.914	244.033	246.859	249.419	251.783	254.024	256.198	258.354	260.531	262.755	265.02	267.296	269.538	271.695	273.746	275.714	277.669	279.709	281.922	284.337	286.902	289.501	292.004	294.319	296.416
3206.08	166.199	169.705	173.168	176.596	179.983	183.302	186.518	189.602	192.548	195.385	198.174	200.988	203.884	206.882	209.946	213.002	215.986	218.868	221.685	224.528	227.513	230.712	234.107	237.573	240.935	244.049	246.871	249.428	251.789	254.028	256.199	258.352	260.527	262.747	265.009	267.282	269.52	271.673	273.721	275.685	277.636	279.672	281.88	284.289	286.849	289.441	291.938	294.249	296.341
3205.11	166.295	169.798	173.257	176.683	180.066	183.382	186.596	189.677	192.62	195.455	198.242	201.053	203.946	206.941	210.002	213.055	216.035	218.914	221.727	224.567	227.547	230.741	234.13	237.591	240.946	244.056	246.874	249.427	251.786	254.022	256.19	258.341	260.513	262.73	264.988	267.257	269.49	271.64	273.684	275.645	277.592	279.623	281.826	284.23	286.783	289.369	291.86	294.165	296.253
3204.15	166.39	169.89	173.345	176.767	180.147	183.46	186.67	189.748	192.689	195.521	198.305	201.114	204.004	206.995	210.052	213.102	216.078	218.953	221.763	224.599	227.574	230.762	234.146	237.6	240.949	244.053	246.866	249.416	251.771	254.005	256.17	258.318	260.487	262.7	264.955	267.219	269.449	271.594	273.634	275.591	277.535	279.562	281.76	284.157	286.704	289.283	291.768	294.067	296.15
3203.18	166.486	169.981	173.433	176.85	180.226	183.535	186.741	189.816	192.754	195.583	198.364	201.17	204.057	207.044	210.097	213.143	216.115	218.986	221.792	224.623	227.594	230.776	234.153	237.6	240.943	244.041	246.849	249.395	251.747	253.977	256.139	258.284	260.45	262.659	264.91	267.17	269.395	271.536	273.573	275.526	277.465	279.488	281.68	284.072	286.611	289.184	291.662	293.955	296.033
3202.22	166.583	170.073	173.52	176.932	180.304	183.608	186.811	189.882	192.816	195.642	198.421	201.223	204.106	207.09	210.138	213.179	216.147	219.014	221.816	224.643	227.608	230.785	234.155	237.595	240.93	244.022	246.824	249.365	251.713	253.94	256.1	258.241	260.403	262.609	264.855	267.111	269.332	271.469	273.501	275.45	277.386	279.403	281.59	283.975	286.508	289.073	291.544	293.831	295.904
3201.26	166.68	170.165	173.607	177.014	180.381	183.681	186.879	189.946	192.877	195.7	198.475	201.275	204.154	207.133	210.177	213.213	216.177	219.039	221.837	224.659	227.62	230.79	234.153	237.585	240.913	243.998	246.795	249.331	251.675	253.898	256.055	258.193	260.351	262.553	264.795	267.047	269.263	271.395	273.423	275.369	277.3	279.313	281.494	283.872	286.397	288.955	291.419	293.7	295.768
3200.29	166.777	170.257	173.693	177.096	180.458	183.753	186.947	190.01	192.938	195.757	198.529	201.325	204.2	207.175	210.215	213.246	216.205	219.063	221.856	224.674	227.629	230.793	234.149	237.573	240.893	243.971	246.763	249.294	251.634	253.854	256.007	258.142	260.296	262.495	264.732	266.979	269.191	271.319	273.343	275.284	277.211	279.219	281.394	283.766	286.284	288.834	291.291	293.566	295.628
3199.33	166.873	170.347	173.779	177.176	180.533	183.824	187.014	190.073	192.997	195.813	198.581	201.374	204.245	207.216	210.251	213.277	216.231	219.085	221.874	224.687	227.637	230.795	234.143	237.56	240.873	243.944	246.729	249.256	251.592	253.808	255.958	258.089	260.241	262.435	264.668	266.91	269.117	271.241	273.261	275.198	277.121	279.124	281.294	283.659	286.169	288.711	291.161	293.43	295.487
3198.36	166.966	170.434	173.861	177.253	180.606	183.892	187.077	190.132	193.053	195.866	198.631	201.42	204.287	207.254	210.284	213.306	216.255	219.105	221.889	224.698	227.642	230.794	234.135	237.544	240.85	243.914	246.694	249.216	251.548	253.761	255.907	258.035	260.183	262.373	264.602	266.84	269.042	271.162	273.177	275.111	277.029	279.028	281.192	283.55	286.053	288.588	291.031	293.294	295.345
3197.4	167.052	170.515	173.937	177.324	180.672	183.954	187.135	190.186	193.103	195.913	198.674	201.46	204.324	207.286	210.312	213.329	216.274	219.119	221.899	224.703	227.643	230.788	234.123	237.524	240.822	243.881	246.655	249.172	251.5	253.709	255.852	257.977	260.121	262.307	264.532	266.765	268.963	271.078	273.09	275.019	276.933	278.927	281.086	283.437	285.933	288.461	290.897	293.153	295.2
3196.43	167.13	170.588	174.005	177.388	180.731	184.008	187.185	190.233	193.146	195.952	198.711	201.493	204.353	207.312	210.332	213.346	216.286	219.126	221.902	224.702	227.636	230.775	234.103	237.497	240.789	243.84	246.609	249.122	251.446	253.652	255.792	257.913	260.054	262.236	264.456	266.685	268.878	270.989	272.996	274.921	276.832	278.821	280.974	283.319	285.807	288.328	290.757	293.007	295.049
3195.47	167.199	170.653	174.065	177.443	180.782	184.055	187.227	190.271	193.181	195.984	198.74	201.518	204.375	207.329	210.345	213.354	216.29	219.126	221.898	224.693	227.622	230.755	234.076	237.463	240.747	243.793	246.556	249.065	251.385	253.587	255.724	257.842	259.979	262.157	264.373	266.597	268.786	270.892	272.895	274.817	276.722	278.707	280.854	283.193	285.674	288.187	290.61	292.854	294.89
3194.51	167.261	170.71	174.117	177.491	180.825	184.094	187.263	190.303	193.209	196.009	198.761	201.536	204.389	207.339	210.351	213.355	216.287	219.119	221.886	224.677	227.6	230.727	234.041	237.421	240.699	243.738	246.496	249.001	251.317	253.516	255.649	257.764	259.897	262.071	264.283	266.503	268.687	270.789	272.787	274.704	276.606	278.585	280.727	283.059	285.534	288.04	290.455	292.693	294.724
3193.54	167.318	170.762	174.165	177.535	180.864	184.128	187.293	190.329	193.232	196.028	198.777	201.549	204.398	207.344	210.352	213.351	216.278	219.106	221.869	224.655	227.573	230.694	234.001	237.374	240.644	243.678	246.431	248.93	251.243	253.439	255.568	257.68	259.809	261.979	264.187	266.402	268.581	270.678	272.673	274.586	276.483	278.458	280.594	282.919	285.387	287.886	290.294	292.526	294.551
3192.58	167.373	170.813	174.211	177.575	180.9	184.16	187.321	190.353	193.252	196.045	198.79	201.559	204.404	207.346	210.349	213.343	216.266	219.089	221.847	224.629	227.542	230.657	233.957	237.322	240.586	243.613	246.361	248.856	251.164	253.356	255.482	257.59	259.716	261.882	264.085	266.296	268.47	270.563	272.553	274.462	276.354	278.324	280.455	282.774	285.234	287.725	290.127	292.353	294.372
3191.61	167.428	170.862	174.255	177.615	180.935	184.19	187.346	190.374	193.27	196.059	198.801	201.566	204.407	207.344	210.343	213.333	216.25	219.069	221.823	224.599	227.507	230.615	233.908	237.266	240.522	243.543	246.285	248.775	251.08	253.268	255.391	257.495	259.617	261.779	263.977	266.183	268.353	270.441	272.427	274.331	276.219	278.184	280.309	282.621	285.074	287.558	289.952	292.171	294.185
3190.65	167.482	170.911	174.298	177.653	180.968	184.218	187.369	190.393	193.284	196.07	198.808	201.569	204.406	207.339	210.332	213.317	216.23	219.043	221.793	224.564	227.466	230.568	233.853	237.203	240.452	243.465	246.202	248.687	250.988	253.172	255.291	257.391	259.509	261.667	263.861	266.061	268.227	270.31	272.291	274.191	276.075	278.034	280.153	282.458	284.904	287.38	289.767	291.979	293.988
3189.68	167.535	170.958	174.339	177.688	180.998	184.243	187.389	190.408	193.295	196.077	198.811	201.567	204.4	207.328	210.316	213.295	216.203	219.011	221.756	224.522	227.418	230.512	233.79	237.132	240.372	243.379	246.109	248.589	250.885	253.065	255.18	257.277	259.391	261.544	263.733	265.928	268.088	270.166	272.143	274.038	275.918	277.872	279.985	282.283	284.72	287.188	289.568	291.774	293.777
3188.72	167.585	171.001	174.376	177.719	181.023	184.262	187.403	190.417	193.299	196.076	198.807	201.559	204.387	207.309	210.292	213.265	216.167	218.971	221.71	224.47	227.36	230.448	233.717	237.05	240.282	243.281	246.004	248.479	250.77	252.946	255.057	257.149	259.259	261.407	263.591	265.782	267.936	270.01	271.981	273.872	275.747	277.696	279.802	282.093	284.522	286.982	289.354	291.553	293.549
3187.76	167.63	171.04	174.408	177.744	181.042	184.275	187.41	190.419	193.296	196.069	198.795	201.542	204.365	207.282	210.259	213.227	216.123	218.921	221.654	224.409	227.293	230.373	233.634	236.958	240.181	243.171	245.888	248.357	250.643	252.814	254.921	257.009	259.114	261.258	263.437	265.622	267.771	269.839	271.806	273.692	275.562	277.505	279.605	281.888	284.309	286.76	289.124	291.316	293.307
3186.79	167.671	171.073	174.435	177.764	181.055	184.282	187.411	190.415	193.287	196.056	198.777	201.52	204.337	207.248	210.219	213.181	216.071	218.863	221.591	224.34	227.217	230.29	233.542	236.857	240.071	243.053	245.762	248.225	250.506	252.673	254.775	256.859	258.96	261.098	263.272	265.451	267.595	269.658	271.62	273.501	275.366	277.304	279.397	281.672	284.085	286.527	288.883	291.068	293.052
3185.83	167.708	171.103	174.458	177.781	181.065	184.285	187.409	190.406	193.274	196.038	198.754	201.492	204.304	207.21	210.174	213.13	216.014	218.8	221.523	224.266	227.136	230.201	233.444	236.75	239.955	242.928	245.63	248.087	250.363	252.525	254.623	256.703	258.798	260.932	263.1	265.274	267.413	269.47	271.427	273.303	275.163	277.095	279.182	281.449	283.853	286.287	288.634	290.812	292.79
3184.86	167.744	171.132	174.479	177.795	181.072	184.286	187.404	190.396	193.258	196.017	198.729	201.462	204.269	207.169	210.127	213.076	215.954	218.735	221.452	224.189	227.052	230.109	233.344	236.64	239.835	242.801	245.496	247.946	250.216	252.374	254.467	256.543	258.634	260.762	262.925	265.094	267.226	269.278	271.23	273.102	274.956	276.883	278.962	281.222	283.618	286.043	288.382	290.552	292.524
3183.9	167.778	171.158	174.499	177.808	181.078	184.286	187.397	190.384	193.241	195.995	198.702	201.43	204.232	207.125	210.078	213.021	215.893	218.667	221.378	224.109	226.966	230.015	233.241	236.527	239.714	242.67	245.358	247.802	250.067	252.22	254.309	256.38	258.466	260.59	262.747	264.91	267.037	269.084	271.03	272.897	274.746	276.667	278.74	280.992	283.379	285.795	288.126	290.288	292.254
3182.93	167.811	171.184	174.517	177.819	181.083	184.283	187.388	190.369	193.221	195.97	198.672	201.395	204.192	207.079	210.025	212.962	215.828	218.596	221.301	224.026	226.876	229.917	233.134	236.411	239.588	242.536	245.216	247.654	249.913	252.061	254.146	256.212	258.294	260.412	262.564	264.721	266.842	268.884	270.825	272.687	274.531	276.446	278.512	280.756	283.134	285.541	287.864	290.019	291.978
3181.97	167.842	171.207	174.533	177.827	181.083	184.277	187.376	190.351	193.197	195.941	198.638	201.356	204.147	207.028	209.968	212.898	215.757	218.519	221.218	223.937	226.78	229.813	233.021	236.288	239.455	242.395	245.067	247.498	249.752	251.895	253.975	256.037	258.113	260.226	262.373	264.524	266.64	268.675	270.612	272.468	274.307	276.217	278.276	280.512	282.881	285.279	287.593	289.74	291.693
3181.01	167.868	171.225	174.543	177.829	181.078	184.265	187.357	190.326	193.167	195.906	198.597	201.31	204.095	206.97	209.903	212.826	215.679	218.435	221.128	223.84	226.676	229.701	232.899	236.156	239.313	242.244	244.908	247.333	249.581	251.719	253.794	255.851	257.922	260.03	262.171	264.316	266.426	268.456	270.387	272.239	274.072	275.976	278.028	280.256	282.616	285.005	287.31	289.45	291.396
3180.04	167.887	171.236	174.546	177.825	181.066	184.246	187.331	190.294	193.129	195.862	198.549	201.256	204.035	206.903	209.829	212.746	215.592	218.341	221.028	223.734	226.563	229.579	232.768	236.015	239.162	242.083	244.739	247.157	249.399	251.532	253.602	255.654	257.721	259.823	261.958	264.098	266.201	268.226	270.152	271.998	273.826	275.724	277.769	279.988	282.339	284.719	287.015	289.147	291.087
3179.08	167.9	171.241	174.543	177.814	181.048	184.22	187.298	190.255	193.084	195.812	198.493	201.194	203.967	206.829	209.749	212.658	215.497	218.241	220.921	223.62	226.442	229.45	232.629	235.866	239.002	241.914	244.563	246.974	249.21	251.337	253.403	255.45	257.512	259.609	261.738	263.871	265.969	267.988	269.908	271.749	273.572	275.463	277.501	279.713	282.055	284.425	286.713	288.837	290.77
3178.11	167.907	171.239	174.533	177.797	181.023	184.188	187.26	190.21	193.034	195.756	198.432	201.128	203.895	206.75	209.663	212.565	215.398	218.135	220.809	223.502	226.316	229.316	232.485	235.712	238.839	241.742	244.382	246.786	249.017	251.139	253.2	255.242	257.298	259.39	261.513	263.641	265.733	267.746	269.661	271.497	273.314	275.199	277.23	279.434	281.766	284.128	286.406	288.523	290.449
3177.15	167.908	171.233	174.519	177.775	180.994	184.153	187.218	190.162	192.98	195.697	198.367	201.058	203.819	206.668	209.574	212.47	215.296	218.027	220.695	223.381	226.188	229.18	232.34	235.557	238.674	241.568	244.201	246.598	248.823	250.941	252.996	255.034	257.085	259.171	261.289	263.41	265.496	267.504	269.413	271.244	273.056	274.936	276.96	279.155	281.479	283.831	286.101	288.21	290.13
3176.18	167.906	171.223	174.502	177.751	180.963	184.114	187.173	190.111	192.923	195.635	198.301	200.986	203.741	206.584	209.484	212.373	215.192	217.917	220.579	223.259	226.059	229.043	232.194	235.401	238.509	241.394	244.019	246.411	248.63	250.742	252.793	254.826	256.873	258.954	261.065	263.181	265.261	267.263	269.167	270.993	272.8	274.673	276.69	278.878	281.193	283.536	285.798	287.899	289.812
3175.22	167.9	171.21	174.482	177.723	180.928	184.073	187.125	190.057	192.864	195.571	198.231	200.911	203.661	206.498	209.391	212.274	215.087	217.805	220.461	223.135	225.928	228.904	232.046	235.244	238.342	241.219	243.837	246.222	248.436	250.543	252.59	254.618	256.659	258.735	260.841	262.951	265.025	267.021	268.92	270.741	272.542	274.41	276.42	278.6	280.906	283.241	285.494	287.588	289.494
3174.26	167.891	171.193	174.457	177.692	180.89	184.028	187.074	190	192.801	195.502	198.158	200.832	203.576	206.407	209.294	212.17	214.977	217.689	220.339	223.006	225.792	228.76	231.893	235.081	238.171	241.039	243.65	246.028	248.237	250.339	252.381	254.404	256.44	258.511	260.611	262.715	264.784	266.774	268.668	270.483	272.279	274.141	276.144	278.316	280.614	282.939	285.184	287.27	289.17
3173.29	167.877	171.172	174.429	177.655	180.846	183.977	187.016	189.936	192.732	195.428	198.078	200.747	203.485	206.31	209.19	212.059	214.859	217.565	220.209	222.87	225.649	228.608	231.732	234.911	237.99	240.85	243.453	245.826	248.028	250.125	252.162	254.18	256.212	258.277	260.371	262.469	264.532	266.517	268.405	270.215	272.006	273.862	275.858	278.022	280.311	282.627	284.864	286.942	288.835
3172.33	167.859	171.145	174.394	177.613	180.797	183.921	186.953	189.866	192.656	195.346	197.991	200.654	203.386	206.205	209.077	211.94	214.733	217.433	220.07	222.724	225.496	228.447	231.561	234.73	237.8	240.651	243.246	245.611	247.809	249.9	251.932	253.945	255.971	258.031	260.119	262.211	264.268	266.247	268.129	269.934	271.72	273.569	275.559	277.714	279.994	282.302	284.529	286.6	288.486
3171.36	167.836	171.114	174.355	177.566	180.742	183.858	186.883	189.79	192.573	195.258	197.897	200.554	203.28	206.092	208.957	211.813	214.599	217.292	219.922	222.57	225.334	228.276	231.381	234.539	237.599	240.441	243.028	245.387	247.578	249.664	251.69	253.698	255.719	257.773	259.856	261.941	263.992	265.965	267.842	269.641	271.421	273.264	275.247	277.394	279.665	281.963	284.182	286.244	288.124
3170.4	167.81	171.079	174.312	177.514	180.682	183.791	186.808	189.709	192.486	195.164	197.797	200.449	203.168	205.973	208.831	211.679	214.459	217.144	219.768	222.409	225.165	228.099	231.194	234.342	237.391	240.223	242.802	245.154	247.338	249.419	251.44	253.443	255.459	257.506	259.583	261.663	263.707	265.674	267.545	269.339	271.113	272.95	274.925	277.064	279.326	281.614	283.824	285.878	287.751
3169.44	167.781	171.042	174.265	177.46	180.619	183.72	186.73	189.624	192.395	195.067	197.694	200.34	203.053	205.851	208.701	211.542	214.314	216.993	219.61	222.244	224.992	227.917	231.002	234.139	237.178	240.001	242.571	244.916	247.094	249.169	251.185	253.183	255.193	257.235	259.305	261.378	263.416	265.377	267.243	269.031	270.8	272.631	274.598	276.729	278.981	281.26	283.461	285.507	287.373
3168.47	167.75	171.002	174.217	177.403	180.554	183.647	186.65	189.537	192.301	194.968	197.589	200.228	202.935	205.725	208.569	211.402	214.167	216.839	219.449	222.076	224.817	227.733	230.808	233.934	236.963	239.776	242.338	244.675	246.847	248.917	250.928	252.92	254.924	256.961	259.025	261.092	263.123	265.078	266.938	268.721	270.484	272.308	274.269	276.39	278.633	280.903	283.094	285.133	286.991
3167.51	167.716	170.96	174.166	177.344	180.487	183.572	186.568	189.447	192.205	194.866	197.481	200.114	202.814	205.598	208.434	211.26	214.017	216.682	219.286	221.906	224.639	227.546	230.611	233.727	236.745	239.548	242.102	244.432	246.598	248.662	250.667	252.654	254.653	256.684	258.742	260.802	262.827	264.776	266.63	268.408	270.165	271.984	273.937	276.05	278.283	280.543	282.726	284.756	286.608
3166.54	167.68	170.915	174.113	177.282	180.417	183.494	186.482	189.354	192.106	194.76	197.37	199.997	202.69	205.467	208.295	211.114	213.864	216.522	219.119	221.732	224.457	227.355	230.41	233.515	236.523	239.317	241.862	244.185	246.345	248.403	250.403	252.384	254.378	256.402	258.454	260.508	262.527	264.47	266.319	268.091	269.842	271.655	273.6	275.705	277.929	280.18	282.353	284.376	286.22
3165.58	167.64	170.866	174.055	177.216	180.342	183.411	186.392	189.257	192.002	194.651	197.254	199.875	202.561	205.331	208.152	210.963	213.706	216.357	218.947	221.552	224.27	227.159	230.204	233.298	236.296	239.08	241.617	243.932	246.085	248.138	250.132	252.109	254.097	256.115	258.161	260.209	262.221	264.158	266.001	267.767	269.513	271.319	273.258	275.354	277.569	279.81	281.974	283.988	285.826
3164.61	167.597	170.814	173.994	177.146	180.264	183.325	186.297	189.156	191.894	194.536	197.133	199.748	202.428	205.19	208.004	210.806	213.542	216.186	218.769	221.368	224.077	226.957	229.992	233.076	236.063	238.837	241.365	243.673	245.82	247.866	249.855	251.826	253.809	255.821	257.861	259.902	261.908	263.839	265.676	267.437	269.178	270.977	272.908	274.996	277.201	279.433	281.588	283.594	285.425
3163.65	167.552	170.759	173.93	177.073	180.182	183.235	186.2	189.051	191.783	194.418	197.009	199.617	202.291	205.045	207.851	210.646	213.374	216.011	218.587	221.179	223.88	226.751	229.775	232.848	235.824	238.589	241.108	243.408	245.549	247.589	249.573	251.538	253.515	255.522	257.555	259.59	261.59	263.514	265.346	267.101	268.836	270.629	272.552	274.631	276.827	279.049	281.195	283.193	285.017
3162.69	167.505	170.703	173.865	176.999	180.1	183.144	186.101	188.944	191.669	194.299	196.883	199.485	202.151	204.898	207.696	210.484	213.204	215.834	218.403	220.987	223.68	226.542	229.556	232.618	235.583	238.337	240.848	243.14	245.274	247.309	249.287	251.247	253.218	255.219	257.246	259.274	261.267	263.185	265.011	266.76	268.489	270.276	272.192	274.263	276.449	278.661	280.798	282.788	284.604
3161.72	167.459	170.647	173.8	176.925	180.017	183.052	186.001	188.838	191.556	194.179	196.757	199.352	202.011	204.751	207.541	210.321	213.033	215.656	218.217	220.794	223.479	226.332	229.335	232.386	235.34	238.084	240.586	242.871	244.998	247.027	249	250.954	252.919	254.914	256.934	258.956	260.943	262.855	264.674	266.418	268.142	269.922	271.83	273.892	276.069	278.271	280.399	282.38	284.189
3160.76	167.413	170.591	173.735	176.851	179.934	182.961	185.902	188.73	191.442	194.058	196.63	199.219	201.871	204.603	207.385	210.157	212.862	215.477	218.031	220.601	223.278	226.121	229.114	232.154	235.097	237.83	240.323	242.6	244.721	246.744	248.711	250.659	252.619	254.607	256.621	258.636	260.617	262.522	264.336	266.075	267.792	269.566	271.467	273.52	275.687	277.879	279.997	281.97	283.772
3159.79	167.365	170.535	173.669	176.775	179.849	182.868	185.8	188.622	191.326	193.936	196.501	199.083	201.728	204.453	207.227	209.991	212.688	215.295	217.843	220.405	223.074	225.907	228.89	231.919	234.85	237.574	240.057	242.327	244.441	246.458	248.419	250.362	252.316	254.298	256.305	258.314	260.288	262.187	263.995	265.728	267.439	269.206	271.1	273.144	275.301	277.484	279.593	281.557	283.352
3158.83	167.315	170.474	173.599	176.696	179.761	182.77	185.695	188.509	191.206	193.809	196.368	198.943	201.581	204.298	207.065	209.82	212.51	215.109	217.65	220.204	222.865	225.689	228.661	231.678	234.599	237.312	239.786	242.048	244.155	246.166	248.121	250.059	252.006	253.982	255.984	257.985	259.952	261.846	263.648	265.375	267.08	268.841	270.727	272.762	274.91	277.082	279.182	281.138	282.925
3157.86	167.258	170.408	173.523	176.61	179.666	182.667	185.583	188.389	191.079	193.676	196.228	198.797	201.427	204.137	206.895	209.642	212.324	214.916	217.449	219.996	222.648	225.463	228.424	231.43	234.339	237.042	239.507	241.761	243.861	245.866	247.816	249.747	251.689	253.659	255.654	257.649	259.609	261.496	263.292	265.013	266.713	268.467	270.345	272.372	274.51	276.672	278.762	280.71	282.49
3156.9	167.194	170.334	173.439	176.517	179.564	182.556	185.464	188.262	190.945	193.535	196.081	198.642	201.266	203.967	206.717	209.456	212.13	214.715	217.24	219.779	222.423	225.229	228.18	231.174	234.072	236.764	239.22	241.466	243.559	245.558	247.501	249.428	251.364	253.327	255.315	257.304	259.257	261.138	262.928	264.643	266.337	268.085	269.955	271.973	274.102	276.254	278.334	280.274	282.046
3155.94	167.122	170.252	173.348	176.417	179.454	182.438	185.337	188.128	190.804	193.386	195.926	198.48	201.097	203.79	206.532	209.263	211.929	214.506	217.024	219.556	222.192	224.987	227.928	230.911	233.797	236.479	238.926	241.164	243.251	245.243	247.181	249.101	251.031	252.989	254.97	256.952	258.899	260.773	262.557	264.267	265.955	267.696	269.559	271.568	273.687	275.829	277.901	279.831	281.597
3154.97	167.045	170.166	173.252	176.311	179.339	182.314	185.206	187.988	190.657	193.233	195.766	198.314	200.922	203.609	206.343	209.065	211.723	214.293	216.804	219.328	221.955	224.742	227.671	230.643	233.519	236.191	238.629	240.859	242.939	244.924	246.857	248.771	250.695	252.647	254.622	256.597	258.537	260.405	262.184	263.888	265.57	267.304	269.16	271.16	273.269	275.402	277.464	279.386	281.145
3154.01	166.965	170.076	173.152	176.203	179.222	182.188	185.071	187.846	190.508	193.077	195.603	198.144	200.746	203.425	206.151	208.865	211.515	214.078	216.581	219.098	221.717	224.494	227.414	230.375	233.24	235.901	238.33	240.553	242.626	244.606	246.532	248.441	250.359	252.304	254.273	256.241	258.176	260.037	261.81	263.508	265.184	266.913	268.761	270.752	272.852	274.975	277.028	278.942	280.693
3153.04	166.884	169.985	173.053	176.094	179.104	182.061	184.937	187.704	190.359	192.921	195.441	197.975	200.57	203.241	205.959	208.666	211.308	213.863	216.359	218.868	221.48	224.248	227.157	230.107	232.961	235.612	238.033	240.248	242.314	244.288	246.208	248.112	250.024	251.963	253.925	255.887	257.815	259.67	261.437	263.129	264.8	266.522	268.363	270.346	272.436	274.55	276.593	278.499	280.244
3152.08	166.804	169.896	172.954	175.986	178.987	181.936	184.803	187.563	190.21	192.766	195.279	197.807	200.394	203.058	205.768	208.467	211.101	213.649	216.138	218.639	221.243	224.001	226.9	229.839	232.682	235.324	237.735	239.942	242.002	243.97	245.885	247.782	249.689	251.622	253.578	255.533	257.454	259.303	261.064	262.751	264.416	266.132	267.965	269.939	272.021	274.124	276.159	278.057	279.794
3151.11	166.727	169.809	172.857	175.88	178.872	181.812	184.671	187.423	190.063	192.612	195.118	197.639	200.22	202.875	205.577	208.268	210.894	213.434	215.916	218.41	221.005	223.755	226.643	229.571	232.403	235.034	237.436	239.636	241.689	243.65	245.56	247.451	249.352	251.279	253.228	255.177	257.091	258.934	260.689	262.37	264.029	265.739	267.564	269.53	271.602	273.696	275.722	277.611	279.341
3150.15	166.653	169.724	172.763	175.776	178.759	181.689	184.54	187.284	189.916	192.459	194.958	197.472	200.045	202.692	205.386	208.069	210.687	213.219	215.694	218.18	220.767	223.507	226.384	229.3	232.121	234.742	237.135	239.326	241.372	243.327	245.231	247.117	249.011	250.932	252.874	254.816	256.724	258.561	260.31	261.985	263.639	265.341	267.159	269.117	271.179	273.263	275.279	277.16	278.882
3149.19	166.581	169.642	172.671	175.673	178.646	181.568	184.409	187.145	189.77	192.306	194.798	197.305	199.87	202.509	205.194	207.868	210.478	213.003	215.469	217.948	220.526	223.256	226.123	229.027	231.836	234.446	236.829	239.012	241.051	243	244.897	246.777	248.666	250.58	252.516	254.451	256.352	258.182	259.925	261.595	263.242	264.938	266.748	268.697	270.749	272.823	274.829	276.702	278.417
3148.22	166.512	169.562	172.58	175.572	178.535	181.447	184.279	187.007	189.625	192.153	194.638	197.137	199.694	202.325	205.002	207.667	210.269	212.785	215.244	217.715	220.284	223.004	225.859	228.752	231.549	234.147	236.521	238.695	240.726	242.668	244.56	246.434	248.316	250.224	252.153	254.081	255.975	257.799	259.536	261.2	262.841	264.53	266.333	268.272	270.314	272.378	274.375	276.238	277.946
3147.26	166.444	169.483	172.49	175.472	178.425	181.327	184.15	186.869	189.479	192	194.478	196.97	199.519	202.142	204.809	207.466	210.059	212.567	215.018	217.481	220.041	222.751	225.595	228.475	231.26	233.847	236.211	238.376	240.4	242.336	244.221	246.089	247.965	249.866	251.788	253.71	255.597	257.414	259.145	260.803	262.438	264.121	265.916	267.846	269.877	271.931	273.918	275.773	277.473
3146.29	166.375	169.404	172.4	175.371	178.314	181.206	184.02	186.731	189.333	191.846	194.317	196.802	199.343	201.957	204.616	207.263	209.848	212.348	214.791	217.246	219.798	222.498	225.33	228.198	230.971	233.547	235.9	238.057	240.074	242.003	243.882	245.744	247.614	249.508	251.423	253.338	255.219	257.029	258.754	260.406	262.035	263.711	265.498	267.419	269.441	271.484	273.461	275.307	277
3145.33	166.303	169.321	172.306	175.268	178.2	181.083	183.888	186.59	189.185	191.69	194.154	196.631	199.165	201.771	204.421	207.06	209.636	212.128	214.563	217.01	219.553	222.243	225.065	227.921	230.681	233.246	235.589	237.738	239.747	241.67	243.542	245.398	247.262	249.15	251.059	252.966	254.841	256.645	258.363	260.01	261.633	263.303	265.082	266.994	269.005	271.038	273.006	274.843	276.529
3144.37	166.225	169.232	172.207	175.159	178.081	180.954	183.751	186.445	189.031	191.53	193.987	196.457	198.983	201.58	204.222	206.852	209.42	211.904	214.332	216.771	219.306	221.986	224.797	227.641	230.39	232.943	235.277	237.418	239.419	241.335	243.202	245.052	246.91	248.792	250.694	252.595	254.462	256.26	257.973	259.614	261.231	262.894	264.665	266.568	268.57	270.593	272.551	274.381	276.059
3143.4	166.139	169.136	172.101	175.042	177.955	180.819	183.607	186.293	188.872	191.364	193.813	196.276	198.795	201.384	204.017	206.639	209.199	211.675	214.096	216.527	219.053	221.724	224.524	227.357	230.094	232.637	234.962	237.094	239.089	240.998	242.859	244.703	246.555	248.431	250.326	252.22	254.081	255.873	257.58	259.215	260.827	262.483	264.247	266.142	268.134	270.148	272.096	273.917	275.589
3142.44	166.045	169.031	171.986	174.918	177.821	180.676	183.455	186.134	188.705	191.19	193.633	196.089	198.6	201.182	203.807	206.42	208.972	211.441	213.854	216.278	218.795	221.457	224.246	227.068	229.794	232.327	234.642	236.767	238.754	240.658	242.513	244.351	246.197	248.066	249.956	251.843	253.698	255.484	257.184	258.814	260.42	262.071	263.827	265.713	267.697	269.7	271.64	273.453	275.117
3141.47	165.944	168.921	171.867	174.789	177.683	180.529	183.299	185.97	188.534	191.012	193.448	195.897	198.401	200.975	203.592	206.197	208.741	211.202	213.608	216.025	218.534	221.187	223.966	226.776	229.492	232.014	234.32	236.437	238.418	240.315	242.164	243.997	245.837	247.7	249.583	251.465	253.313	255.092	256.788	258.412	260.012	261.656	263.406	265.284	267.258	269.252	271.183	272.988	274.645
3140.51	165.843	168.81	171.746	174.658	177.543	180.38	183.143	185.805	188.362	190.834	193.263	195.705	198.202	200.768	203.376	205.974	208.51	210.964	213.362	215.771	218.273	220.916	223.685	226.485	229.189	231.702	233.999	236.108	238.082	239.973	241.817	243.644	245.479	247.336	249.212	251.087	252.929	254.703	256.392	258.011	259.606	261.244	262.986	264.856	266.821	268.806	270.728	272.525	274.176
3139.54	165.745	168.702	171.628	174.531	177.407	180.236	182.99	185.644	188.194	190.659	193.081	195.517	198.006	200.564	203.165	205.754	208.283	210.729	213.12	215.522	218.016	220.65	223.409	226.198	228.891	231.394	233.682	235.783	237.751	239.636	241.474	243.295	245.124	246.975	248.845	250.714	252.549	254.317	256.001	257.614	259.204	260.836	262.571	264.432	266.388	268.364	270.277	272.067	273.711
3138.58	165.655	168.602	171.518	174.412	177.279	180.098	182.844	185.491	188.033	190.491	192.907	195.335	197.817	200.368	202.96	205.542	208.062	210.501	212.885	215.28	217.765	220.39	223.139	225.917	228.599	231.091	233.371	235.464	237.425	239.304	241.136	242.952	244.775	246.62	248.484	250.346	252.175	253.937	255.616	257.224	258.808	260.433	262.162	264.015	265.962	267.928	269.832	271.614	273.251
3137.62	165.574	168.511	171.417	174.301	177.158	179.968	182.705	185.344	187.88	190.33	192.74	195.161	197.636	200.178	202.763	205.336	207.848	210.28	212.657	215.044	217.521	220.137	222.875	225.642	228.313	230.795	233.065	235.15	237.104	238.977	240.803	242.614	244.431	246.27	248.128	249.983	251.806	253.562	255.235	256.838	258.416	260.036	261.757	263.602	265.539	267.497	269.392	271.166	272.796
3136.65	165.5	168.426	171.322	174.196	177.043	179.844	182.573	185.204	187.732	190.175	192.578	194.992	197.459	199.994	202.57	205.135	207.639	210.063	212.433	214.812	217.281	219.888	222.615	225.37	228.03	230.501	232.762	234.839	236.786	238.652	240.473	242.278	244.089	245.922	247.773	249.623	251.439	253.189	254.856	256.454	258.027	259.64	261.354	263.19	265.119	267.066	268.953	270.718	272.342
3135.69	165.428	168.343	171.229	174.092	176.93	179.721	182.441	185.064	187.584	190.021	192.416	194.823	197.283	199.809	202.377	204.933	207.43	209.846	212.208	214.58	217.041	219.638	222.354	225.098	227.746	230.207	232.457	234.526	236.466	238.326	240.141	241.94	243.745	245.572	247.417	249.26	251.07	252.814	254.476	256.068	257.635	259.242	260.949	262.777	264.696	266.634	268.511	270.268	271.885
3134.72	165.353	168.258	171.133	173.986	176.813	179.595	182.306	184.921	187.433	189.863	192.251	194.651	197.103	199.621	202.181	204.728	207.217	209.625	211.98	214.344	216.797	219.384	222.09	224.822	227.459	229.908	232.149	234.209	236.142	237.996	239.804	241.598	243.397	245.218	247.057	248.893	250.697	252.435	254.091	255.678	257.24	258.841	260.54	262.359	264.269	266.197	268.065	269.815	271.425
3133.76	165.271	168.165	171.03	173.873	176.69	179.463	182.165	184.771	187.277	189.699	192.081	194.474	196.918	199.428	201.979	204.518	206.998	209.399	211.746	214.103	216.548	219.126	221.821	224.542	227.167	229.605	231.836	233.889	235.814	237.662	239.465	241.252	243.046	244.86	246.693	248.523	250.321	252.053	253.703	255.285	256.841	258.436	260.128	261.939	263.839	265.758	267.617	269.359	270.962
3132.8	165.181	168.065	170.92	173.753	176.561	179.325	182.018	184.616	187.115	189.53	191.905	194.291	196.728	199.23	201.773	204.304	206.776	209.169	211.509	213.859	216.295	218.865	221.549	224.259	226.873	229.3	231.523	233.567	235.485	237.327	239.124	240.906	242.694	244.503	246.329	248.153	249.945	251.671	253.316	254.892	256.443	258.032	259.717	261.52	263.411	265.321	267.171	268.905	270.502
3131.83	165.085	167.959	170.804	173.628	176.427	179.182	181.867	184.458	186.949	189.358	191.726	194.105	196.535	199.03	201.565	204.088	206.553	208.939	211.272	213.614	216.043	218.603	221.278	223.977	226.58	228.998	231.212	233.249	235.16	236.996	238.788	240.564	242.347	244.15	245.97	247.788	249.574	251.294	252.934	254.505	256.051	257.634	259.313	261.107	262.99	264.89	266.733	268.459	270.049
3130.87	164.985	167.85	170.686	173.501	176.291	179.038	181.715	184.299	186.783	189.186	191.548	193.921	196.344	198.831	201.359	203.874	206.332	208.711	211.037	213.373	215.794	218.346	221.011	223.7	226.293	228.702	230.907	232.936	234.842	236.672	238.459	240.23	242.007	243.805	245.619	247.431	249.211	250.926	252.561	254.127	255.668	257.245	258.917	260.704	262.578	264.47	266.304	268.024	269.608
3129.9	164.886	167.742	170.569	173.376	176.158	178.896	181.566	184.143	186.621	189.017	191.373	193.739	196.156	198.637	201.157	203.665	206.115	208.488	210.808	213.137	215.551	218.094	220.75	223.43	226.013	228.412	230.609	232.632	234.531	236.356	238.137	239.904	241.676	243.468	245.277	247.083	248.857	250.567	252.196	253.758	255.294	256.866	258.531	260.311	262.177	264.061	265.887	267.6	269.178
3128.94	164.791	167.637	170.456	173.254	176.027	178.758	181.42	183.99	186.462	188.852	191.202	193.562	195.972	198.446	200.959	203.46	205.903	208.269	210.582	212.905	215.311	217.847	220.494	223.164	225.737	228.128	230.317	232.332	234.226	236.045	237.821	239.582	241.35	243.136	244.94	246.74	248.509	250.213	251.838	253.395	254.926	256.492	258.152	259.924	261.783	263.658	265.477	267.182	268.754
3127.97	164.699	167.536	170.346	173.135	175.9	178.623	181.278	183.84	186.305	188.689	191.033	193.387	195.791	198.257	200.763	203.257	205.693	208.052	210.359	212.675	215.075	217.602	220.24	222.9	225.464	227.845	230.026	232.034	233.922	235.735	237.507	239.263	241.025	242.806	244.604	246.399	248.162	249.862	251.481	253.033	254.56	256.121	257.774	259.54	261.39	263.257	265.068	266.767	268.333
3127.01	164.609	167.438	170.238	173.018	175.775	178.489	181.136	183.692	186.15	188.528	190.865	193.213	195.61	198.07	200.568	203.054	205.483	207.836	210.136	212.446	214.838	217.357	219.986	222.636	225.189	227.561	229.734	231.735	233.616	235.424	237.191	238.942	240.699	242.475	244.267	246.057	247.815	249.509	251.124	252.671	254.192	255.748	257.395	259.153	260.996	262.855	264.658	266.35	267.91
3126.05	164.521	167.34	170.131	172.902	175.65	178.356	180.994	183.543	185.994	188.366	190.697	193.039	195.429	197.881	200.372	202.851	205.273	207.619	209.913	212.215	214.6	217.112	219.731	222.37	224.914	227.276	229.44	231.434	233.309	235.112	236.873	238.619	240.371	242.142	243.929	245.712	247.465	249.154	250.764	252.307	253.824	255.375	257.015	258.766	260.6	262.452	264.247	265.932	267.487
3125.08	164.432	167.241	170.023	172.785	175.524	178.222	180.853	183.394	185.839	188.204	190.529	192.864	195.248	197.693	200.176	202.648	205.063	207.402	209.689	211.985	214.363	216.867	219.477	222.106	224.64	226.993	229.148	231.135	233.004	234.801	236.557	238.298	240.045	241.811	243.592	245.371	247.118	248.802	250.407	251.946	253.458	255.004	256.638	258.382	260.208	262.052	263.839	265.518	267.067
3124.12	164.342	167.142	169.915	172.668	175.398	178.088	180.711	183.245	185.684	188.043	190.363	192.692	195.068	197.507	199.983	202.448	204.856	207.188	209.47	211.76	214.131	216.626	219.228	221.848	224.372	226.715	228.863	230.843	232.705	234.497	236.248	237.985	239.727	241.488	243.264	245.037	246.779	248.458	250.06	251.594	253.101	254.642	256.271	258.008	259.827	261.663	263.443	265.115	266.659
3123.15	164.25	167.042	169.806	172.551	175.274	177.956	180.572	183.1	185.533	187.886	190.2	192.523	194.894	197.326	199.796	202.254	204.655	206.982	209.257	211.541	213.906	216.395	218.988	221.599	224.114	226.449	228.589	230.563	232.42	234.206	235.953	237.685	239.423	241.179	242.95	244.719	246.456	248.131	249.728	251.258	252.761	254.298	255.921	257.652	259.464	261.292	263.066	264.732	266.271
3122.19	164.159	166.943	169.7	172.438	175.153	177.828	180.438	182.96	185.387	187.735	190.044	192.362	194.727	197.154	199.617	202.069	204.465	206.786	209.056	211.335	213.694	216.175	218.761	221.364	223.871	226.198	228.332	230.299	232.151	233.933	235.676	237.404	239.137	240.889	242.656	244.42	246.153	247.823	249.416	250.943	252.442	253.975	255.593	257.318	259.124	260.945	262.713	264.374	265.908
3121.22	164.07	166.847	169.597	172.328	175.037	177.706	180.31	182.826	185.248	187.592	189.896	192.209	194.569	196.99	199.448	201.894	204.285	206.601	208.866	211.14	213.493	215.969	218.548	221.144	223.643	225.964	228.091	230.053	231.901	233.679	235.417	237.142	238.871	240.619	242.382	244.141	245.87	247.537	249.126	250.649	252.146	253.674	255.288	257.008	258.807	260.623	262.385	264.041	265.571
3120.26	163.983	166.754	169.498	172.223	174.926	177.589	180.188	182.7	185.117	187.456	189.756	192.065	194.42	196.836	199.289	201.73	204.116	206.427	208.688	210.957	213.306	215.776	218.349	220.938	223.431	225.745	227.867	229.824	231.667	233.442	235.177	236.898	238.623	240.367	242.127	243.883	245.608	247.271	248.857	250.377	251.87	253.394	255.004	256.719	258.514	260.324	262.081	263.732	265.258
3119.3	163.901	166.666	169.404	172.124	174.821	177.479	180.073	182.58	184.993	187.328	189.624	191.928	194.28	196.691	199.139	201.576	203.957	206.264	208.521	210.785	213.13	215.594	218.162	220.745	223.232	225.54	227.657	229.61	231.449	233.22	234.952	236.669	238.392	240.133	241.888	243.641	245.362	247.022	248.605	250.122	251.612	253.133	254.739	256.45	258.24	260.045	261.797	263.444	264.966
3118.33	163.824	166.583	169.316	172.03	174.723	177.376	179.965	182.468	184.877	187.208	189.5	191.801	194.148	196.555	198.999	201.431	203.808	206.111	208.363	210.624	212.964	215.424	217.986	220.563	223.045	225.348	227.46	229.409	231.244	233.012	234.74	236.455	238.175	239.912	241.664	243.413	245.132	246.789	248.369	249.883	251.37	252.888	254.491	256.197	257.982	259.783	261.531	263.173	264.692
3117.37	163.752	166.507	169.235	171.944	174.631	177.28	179.865	182.363	184.768	187.096	189.384	191.681	194.025	196.428	198.867	201.295	203.668	205.967	208.216	210.473	212.809	215.265	217.821	220.393	222.869	225.168	227.275	229.22	231.052	232.816	234.542	236.254	237.97	239.705	241.454	243.2	244.915	246.569	248.146	249.658	251.142	252.658	254.257	255.959	257.74	259.536	261.28	262.919	264.434
3116.4	163.688	166.437	169.16	171.865	174.548	177.192	179.772	182.267	184.668	186.992	189.277	191.571	193.911	196.31	198.746	201.169	203.538	205.834	208.079	210.333	212.665	215.116	217.668	220.235	222.705	224.999	227.102	229.043	230.872	232.633	234.356	236.065	237.779	239.51	241.257	242.999	244.712	246.363	247.938	249.447	250.929	252.441	254.037	255.736	257.512	259.304	261.044	262.679	264.191
3115.44	163.63	166.374	169.093	171.793	174.471	177.111	179.688	182.178	184.576	186.897	189.179	191.469	193.805	196.201	198.632	201.053	203.418	205.71	207.952	210.202	212.53	214.977	217.524	220.086	222.551	224.84	226.939	228.876	230.702	232.461	234.181	235.887	237.598	239.327	241.071	242.811	244.52	246.169	247.741	249.248	250.727	252.237	253.83	255.525	257.297	259.085	260.821	262.452	263.961
3114.47	163.577	166.317	169.031	171.726	174.4	177.036	179.609	182.096	184.49	186.808	189.086	191.374	193.706	196.098	198.526	200.942	203.304	205.592	207.831	210.078	212.402	214.845	217.388	219.945	222.405	224.689	226.784	228.718	230.54	232.296	234.014	235.718	237.426	239.152	240.893	242.63	244.337	245.983	247.553	249.057	250.534	252.041	253.631	255.322	257.091	258.875	260.606	262.235	263.741
3113.51	163.527	166.262	168.972	171.663	174.332	176.964	179.533	182.016	184.407	186.721	188.996	191.281	193.61	195.998	198.422	200.835	203.193	205.477	207.713	209.956	212.277	214.716	217.253	219.805	222.261	224.54	226.631	228.561	230.38	232.133	233.848	235.549	237.256	238.979	240.717	242.451	244.155	245.799	247.366	248.868	250.343	251.847	253.433	255.121	256.886	258.666	260.393	262.018	263.521
3112.55	163.478	166.208	168.913	171.599	174.264	176.891	179.455	181.935	184.322	186.633	188.905	191.186	193.511	195.896	198.316	200.724	203.078	205.36	207.591	209.831	212.148	214.582	217.115	219.662	222.112	224.386	226.472	228.399	230.215	231.965	233.677	235.376	237.079	238.8	240.535	242.266	243.967	245.608	247.173	248.672	250.144	251.646	253.229	254.913	256.674	258.449	260.173	261.794	263.294
3111.58	163.426	166.151	168.85	171.531	174.191	176.813	179.373	181.848	184.231	186.538	188.807	191.084	193.405	195.785	198.201	200.605	202.955	205.233	207.461	209.696	212.009	214.439	216.966	219.507	221.951	224.22	226.301	228.223	230.036	231.783	233.492	235.188	236.888	238.605	240.337	242.066	243.764	245.401	246.963	248.46	249.929	251.428	253.008	254.688	256.443	258.214	259.933	261.55	263.047
3110.62	163.369	166.087	168.78	171.455	174.109	176.726	179.281	181.751	184.13	186.433	188.698	190.97	193.288	195.663	198.074	200.473	202.818	205.091	207.315	209.546	211.854	214.278	216.8	219.334	221.772	224.035	226.11	228.028	229.836	231.579	233.285	234.978	236.675	238.389	240.117	241.842	243.536	245.17	246.729	248.223	249.69	251.185	252.76	254.436	256.186	257.952	259.665	261.278	262.771
3109.65	163.304	166.016	168.702	171.37	174.018	176.628	179.177	181.642	184.017	186.315	188.574	190.842	193.154	195.524	197.93	200.323	202.663	204.931	207.15	209.377	211.679	214.097	216.612	219.139	221.569	223.825	225.894	227.806	229.61	231.349	233.051	234.74	236.433	238.143	239.868	241.588	243.279	244.909	246.464	247.955	249.418	250.909	252.48	254.15	255.895	257.654	259.362	260.97	262.458
3108.69	163.231	165.934	168.613	171.273	173.914	176.517	179.06	181.518	183.887	186.18	188.434	190.697	193.003	195.367	197.766	200.153	202.487	204.749	206.962	209.183	211.48	213.891	216.398	218.916	221.338	223.586	225.648	227.554	229.353	231.087	232.785	234.469	236.158	237.864	239.583	241.299	242.985	244.611	246.162	247.649	249.108	250.595	252.16	253.824	255.562	257.314	259.016	260.618	262.101
3107.72	163.147	165.842	168.511	171.163	173.795	176.39	178.925	181.377	183.739	186.026	188.274	190.53	192.83	195.187	197.579	199.959	202.286	204.542	206.749	208.963	211.253	213.656	216.154	218.662	221.074	223.313	225.367	227.266	229.059	230.788	232.481	234.16	235.844	237.545	239.259	240.969	242.65	244.271	245.818	247.299	248.754	250.236	251.795	253.452	255.182	256.927	258.621	260.216	261.694
3106.76	163.051	165.735	168.395	171.037	173.659	176.245	178.772	181.215	183.57	185.85	188.092	190.341	192.633	194.983	197.366	199.738	202.057	204.305	206.505	208.712	210.994	213.388	215.875	218.373	220.774	223.002	225.048	226.939	228.724	230.447	232.134	233.808	235.487	237.181	238.889	240.594	242.268	243.884	245.425	246.902	248.351	249.827	251.379	253.028	254.75	256.485	258.171	259.758	261.229
3105.8	162.94	165.613	168.261	170.892	173.503	176.079	178.596	181.031	183.377	185.649	187.883	190.125	192.409	194.749	197.123	199.486	201.796	204.036	206.228	208.426	210.699	213.083	215.559	218.044	220.433	222.65	224.684	226.567	228.344	230.06	231.741	233.409	235.081	236.769	238.47	240.167	241.835	243.444	244.979	246.45	247.893	249.363	250.908	252.547	254.259	255.984	257.66	259.239	260.703
3104.83	162.812	165.472	168.107	170.725	173.325	175.89	178.395	180.82	183.158	185.421	187.646	189.879	192.154	194.484	196.848	199.201	201.501	203.731	205.914	208.104	210.366	212.739	215.202	217.674	220.048	222.252	224.275	226.148	227.917	229.625	231.299	232.96	234.624	236.305	237.999	239.688	241.348	242.95	244.478	245.943	247.379	248.841	250.378	252.008	253.708	255.422	257.087	258.656	260.112
3103.87	162.665	165.31	167.932	170.537	173.124	175.675	178.17	180.584	182.911	185.165	187.381	189.604	191.869	194.188	196.541	198.883	201.172	203.392	205.565	207.745	209.996	212.356	214.806	217.262	219.622	221.812	223.822	225.684	227.444	229.144	230.809	232.462	234.12	235.792	237.477	239.158	240.81	242.404	243.925	245.382	246.812	248.265	249.792	251.411	253.099	254.801	256.454	258.014	259.461
3102.9	162.498	165.129	167.736	170.327	172.9	175.438	177.92	180.322	182.639	184.882	187.089	189.301	191.555	193.864	196.205	198.534	200.812	203.021	205.184	207.353	209.593	211.94	214.374	216.815	219.159	221.333	223.331	225.181	226.931	228.622	230.279	231.924	233.573	235.237	236.913	238.585	240.228	241.813	243.326	244.776	246.198	247.643	249.16	250.767	252.442	254.131	255.772	257.32	258.757
3101.94	162.315	164.931	167.523	170.099	172.657	175.182	177.651	180.041	182.346	184.58	186.775	188.978	191.221	193.517	195.846	198.163	200.429	202.627	204.778	206.936	209.164	211.498	213.917	216.341	218.668	220.827	222.811	224.649	226.389	228.07	229.719	231.356	232.996	234.651	236.318	237.98	239.614	241.19	242.695	244.137	245.551	246.987	248.494	250.089	251.751	253.425	255.054	256.59	258.018
3100.97	162.12	164.72	167.296	169.858	172.402	174.913	177.368	179.747	182.041	184.263	186.449	188.64	190.872	193.156	195.472	197.777	200.031	202.218	204.358	206.505	208.72	211.04	213.444	215.851	218.162	220.306	222.276	224.102	225.831	227.503	229.143	230.771	232.403	234.048	235.706	237.359	238.983	240.551	242.047	243.481	244.886	246.313	247.809	249.392	251.041	252.702	254.317	255.842	257.26
3100.01	161.916	164.501	167.063	169.609	172.139	174.637	177.08	179.446	181.729	183.941	186.116	188.297	190.517	192.79	195.094	197.386	199.628	201.803	203.933	206.068	208.272	210.578	212.966	215.358	217.652	219.781	221.738	223.552	225.271	226.934	228.565	230.185	231.807	233.444	235.092	236.735	238.35	239.909	241.397	242.823	244.22	245.638	247.123	248.694	250.33	251.977	253.58	255.093	256.501
[truncated: 544 more columns]

## Sheet: Fig.2b-2
2D COS asynchronous
Wavenumber (cm-1)	Wavenumber (cm-1)
	3699.76	3698.8	3697.84	3696.87	3695.91	3694.94	3693.98	3693.01	3692.05	3691.09	3690.12	3689.16	3688.19	3687.23	3686.26	3685.3	3684.34	3683.37	3682.41	3681.44	3680.48	3679.51	3678.55	3677.59	3676.62	3675.66	3674.69	3673.73	3672.77	3671.8	3670.84	3669.87	3668.91	3667.94	3666.98	3666.02	3665.05	3664.09	3663.12	3662.16	3661.2	3660.23	3659.27	3658.3	3657.34	3656.37	3655.41	3654.45	3653.48
3699.76	8.16621e-16	-0.07908	-0.16776	-0.26092	-0.35175	-0.43364	-0.50217	-0.55607	-0.59837	-0.6361	-0.68069	-0.74606	-0.84457	-0.98215	-1.15538	-1.35278	-1.55851	-1.75748	-1.93844	-2.0943	-2.22273	-2.32498	-2.40536	-2.47022	-2.52767	-2.58691	-2.65664	-2.74348	-2.85061	-2.9773	-3.12053	-3.27659	-3.44275	-3.61689	-3.79698	-3.97981	-4.16048	-4.33308	-4.49194	-4.63289	-4.75432	-4.85769	-4.9468	-5.02688	-5.10305	-5.17911	-5.25653	-5.33488	-5.41256
3698.8	0.07908	-1.27936e-15	-0.08858	-0.18152	-0.27207	-0.35368	-0.42203	-0.47592	-0.51847	-0.55675	-0.60216	-0.66851	-0.76797	-0.90623	-1.07971	-1.2769	-1.48208	-1.6803	-1.86048	-2.01568	-2.14364	-2.24567	-2.32611	-2.39131	-2.44934	-2.50937	-2.57999	-2.66774	-2.77569	-2.90307	-3.04685	-3.20335	-3.36985	-3.54421	-3.7244	-3.90716	-4.0876	-4.25987	-4.41838	-4.55901	-4.68024	-4.78357	-4.87277	-4.95306	-5.02948	-5.10574	-5.18326	-5.2616	-5.33917
3697.84	0.16776	0.08858	1.19219e-15	-0.09282	-0.18318	-0.26457	-0.3328	-0.38675	-0.42963	-0.46857	-0.51497	-0.58252	-0.68318	-0.82239	-0.99639	-1.19364	-1.39847	-1.59611	-1.77565	-1.93028	-2.05787	-2.15978	-2.24038	-2.30602	-2.36478	-2.42575	-2.49746	-2.58633	-2.69534	-2.82365	-2.96824	-3.12544	-3.29253	-3.46738	-3.6479	-3.83082	-4.01125	-4.18337	-4.34167	-4.48213	-4.60328	-4.70667	-4.79609	-4.8767	-4.95347	-5.03003	-5.10775	-5.18615	-5.26367
3696.87	0.26092	0.18152	0.09282	2.06432e-15	-0.09027	-0.17155	-0.23973	-0.29381	-0.3371	-0.37679	-0.4243	-0.4932	-0.59527	-0.73567	-0.91046	-1.10802	-1.31275	-1.51002	-1.68911	-1.84335	-1.9707	-2.0726	-2.15344	-2.2196	-2.27916	-2.34118	-2.41409	-2.50422	-2.61445	-2.74389	-2.8895	-3.04763	-3.21554	-3.3911	-3.57219	-3.7555	-3.93613	-4.1083	-4.26657	-4.40701	-4.52821	-4.63178	-4.7215	-4.8025	-4.87969	-4.95662	-5.03459	-5.11312	-5.19064
3695.91	0.35175	0.27207	0.18318	0.09027	-9.63205e-16	-0.08125	-0.14946	-0.20372	-0.24744	-0.2879	-0.33653	-0.40683	-0.51037	-0.65208	-0.8278	-1.02584	-1.23066	-1.42776	-1.60656	-1.76054	-1.88776	-1.98971	-2.07083	-2.13753	-2.19787	-2.2609	-2.335	-2.42639	-2.53787	-2.66849	-2.81519	-2.97432	-3.14317	-3.31956	-3.50133	-3.68516	-3.86612	-4.03847	-4.19682	-4.33733	-4.45865	-4.56244	-4.65249	-4.73389	-4.81149	-4.88877	-4.96698	-5.04561	-5.12313
3694.94	0.43364	0.35368	0.26457	0.17155	0.08125	-7.70217e-16	-0.06825	-0.12269	-0.16682	-0.20799	-0.25766	-0.32925	-0.43417	-0.57711	-0.75373	-0.95227	-1.15721	-1.35419	-1.53277	-1.68655	-1.81366	-1.91567	-1.99703	-2.06417	-2.12517	-2.18905	-2.26416	-2.35664	-2.46921	-2.60087	-2.74855	-2.9086	-3.07829	-3.25545	-3.43786	-3.62217	-3.80344	-3.97596	-4.13439	-4.27495	-4.39638	-4.50034	-4.59064	-4.67233	-4.75021	-4.82773	-4.90608	-4.98472	-5.06213
3693.98	0.50217	0.42203	0.3328	0.23973	0.14946	0.06825	-1.12757e-15	-0.05456	-0.09901	-0.14076	-0.19127	-0.26392	-0.36995	-0.51386	-0.69114	-0.88997	-1.09488	-1.29162	-1.46989	-1.62338	-1.75031	-1.85226	-1.93372	-2.00112	-2.06255	-2.12702	-2.20284	-2.29608	-2.40942	-2.5418	-2.69015	-2.85082	-3.02108	-3.19873	-3.38153	-3.56608	-3.74745	-3.91995	-4.07829	-4.21876	-4.34014	-4.4441	-4.53446	-4.61624	-4.69421	-4.77174	-4.85002	-4.92849	-5.00562
3693.01	0.55607	0.47592	0.38675	0.29381	0.20372	0.12269	0.05456	8.63025e-17	-0.04463	-0.08676	-0.13787	-0.21125	-0.31799	-0.46244	-0.63994	-0.83864	-1.04314	-1.23932	-1.41698	-1.56995	-1.69647	-1.79816	-1.8795	-1.94691	-2.00848	-2.0732	-2.14933	-2.24292	-2.35657	-2.48921	-2.63776	-2.79858	-2.96894	-3.14662	-3.32935	-3.51372	-3.69478	-3.8669	-4.02483	-4.16491	-4.28595	-4.38965	-4.4798	-4.56138	-4.63913	-4.71639	-4.79432	-4.87236	-4.94897
3692.05	0.59837	0.51847	0.42963	0.3371	0.24744	0.16682	0.09901	0.04463	-2.2404e-15	-0.04232	-0.09375	-0.1675	-0.27451	-0.41894	-0.59606	-0.79402	-0.99751	-1.19256	-1.36915	-1.52116	-1.64692	-1.74804	-1.82897	-1.89611	-1.95751	-2.02213	-2.09819	-2.19167	-2.30513	-2.4375	-2.58567	-2.74605	-2.91591	-3.09301	-3.27506	-3.45864	-3.63883	-3.81003	-3.96706	-4.10631	-4.22663	-4.32971	-4.41931	-4.50037	-4.57757	-4.65424	-4.73151	-4.8088	-4.8846
3691.09	0.6361	0.55675	0.46857	0.37679	0.2879	0.20799	0.14076	0.08676	0.04232	2.00664e-15	-0.05153	-0.12535	-0.23219	-0.37606	-0.55212	-0.74859	-0.95033	-1.14355	-1.31841	-1.46892	-1.59345	-1.69361	-1.77383	-1.84044	-1.90141	-1.96566	-2.04133	-2.13431	-2.24713	-2.37869	-2.52593	-2.68525	-2.85397	-3.02982	-3.21052	-3.39263	-3.57127	-3.74091	-3.89646	-4.03436	-4.15351	-4.25558	-4.34428	-4.4245	-4.50086	-4.57663	-4.65292	-4.72917	-4.80385
3690.12	0.68069	0.60216	0.51497	0.4243	0.33653	0.25766	0.19127	0.13787	0.09375	0.05153	-1.54781e-15	-0.07372	-0.18011	-0.32298	-0.49741	-0.69169	-0.8909	-1.08153	-1.25396	-1.40236	-1.52518	-1.62401	-1.70324	-1.76912	-1.82955	-1.89331	-1.96844	-2.06072	-2.17262	-2.30302	-2.44887	-2.60666	-2.7737	-2.94775	-3.12649	-3.30651	-3.48297	-3.65044	-3.80392	-3.93998	-4.05752	-4.15823	-4.24577	-4.32491	-4.40021	-4.47486	-4.54996	-4.62493	-4.69826
3689.16	0.74606	0.66851	0.58252	0.4932	0.40683	0.32925	0.26392	0.21125	0.1675	0.12535	0.07372	6.13225e-16	-0.10597	-0.24772	-0.42021	-0.61186	-0.80799	-0.99544	-1.16488	-1.31069	-1.43141	-1.52866	-1.60676	-1.67191	-1.73186	-1.79527	-1.87	-1.9617	-2.07272	-2.20191	-2.34629	-2.50238	-2.66753	-2.83951	-3.01598	-3.19356	-3.36746	-3.53235	-3.6834	-3.81726	-3.93294	-4.03212	-4.11838	-4.1964	-4.27062	-4.34414	-4.418	-4.49161	-4.56349
3688.19	0.84457	0.76797	0.68318	0.59527	0.51037	0.43417	0.36995	0.31799	0.27451	0.23219	0.18011	0.10597	1.13191e-15	-0.14096	-0.31171	-0.50075	-0.6937	-0.87778	-1.04402	-1.18705	-1.30556	-1.4012	-1.47829	-1.54293	-1.60275	-1.66626	-1.74109	-1.83271	-1.94332	-2.07174	-2.215	-2.3697	-2.53323	-2.70337	-2.87776	-3.05301	-3.2244	-3.38674	-3.53533	-3.66701	-3.78087	-3.87861	-3.96376	-4.0409	-4.11429	-4.18692	-4.25975	-4.33216	-4.40273
3687.23	0.98215	0.90623	0.82239	0.73567	0.65208	0.57711	0.51386	0.46244	0.41894	0.37606	0.32298	0.24772	0.14096	5.99781e-16	-0.16972	-0.35672	-0.54693	-0.72798	-0.89126	-1.03174	-1.14827	-1.2426	-1.31903	-1.38361	-1.44389	-1.50818	-1.58391	-1.67629	-1.78736	-1.91585	-2.05882	-2.21293	-2.37562	-2.54466	-2.71767	-2.89123	-3.06067	-3.22092	-3.36749	-3.49737	-3.6098	-3.70651	-3.79101	-3.86774	-3.94082	-4.01306	-4.08531	-4.15694	-4.22656
3686.26	1.15538	1.07971	0.99639	0.91046	0.8278	0.75373	0.69114	0.63994	0.59606	0.55212	0.49741	0.42021	0.31171	0.16972	-2.34925e-15	-0.18594	-0.37428	-0.55304	-0.71403	-0.85252	-0.96759	-1.0611	-1.13741	-1.20253	-1.26394	-1.3298	-1.40731	-1.50144	-1.61399	-1.74362	-1.88738	-2.04199	-2.20493	-2.37394	-2.54659	-2.71945	-2.88786	-3.04688	-3.19217	-3.32093	-3.43255	-3.52885	-3.61332	-3.69029	-3.7637	-3.83618	-3.90846	-3.97985	-4.04903
3685.3	1.35278	1.2769	1.19364	1.10802	1.02584	0.95227	0.88997	0.83864	0.79402	0.74859	0.69169	0.61186	0.50075	0.35672	0.18594	1.56212e-15	-0.18748	-0.36486	-0.52436	-0.66158	-0.77582	-0.86909	-0.9458	-1.01201	-1.07514	-1.14323	-1.22328	-1.31999	-1.43497	-1.56672	-1.7123	-1.86846	-2.0327	-2.20277	-2.37614	-2.54933	-2.7177	-2.87638	-3.02123	-3.14962	-3.26111	-3.35764	-3.44268	-3.52048	-3.59481	-3.66811	-3.74097	-3.81266	-3.8819
3684.34	1.55851	1.48208	1.39847	1.31275	1.23066	1.15721	1.09488	1.04314	0.99751	0.95033	0.8909	0.80799	0.6937	0.54693	0.37428	0.18748	-7.94937e-16	-0.17683	-0.33559	-0.47219	-0.58616	-0.67965	-0.75718	-0.82484	-0.89004	-0.96075	-1.04377	-1.14358	-1.26156	-1.3961	-1.5442	-1.70267	-1.86901	-2.04092	-2.21583	-2.39017	-2.55928	-2.71838	-2.86346	-2.9921	-3.10401	-3.20123	-3.28728	-3.3663	-3.44194	-3.51645	-3.59027	-3.66261	-3.73227
3683.37	1.75748	1.6803	1.59611	1.51002	1.42776	1.35419	1.29162	1.23932	1.19256	1.14355	1.08153	0.99544	0.87778	0.72798	0.55304	0.36486	0.17683	1.86483e-16	-0.15853	-0.29495	-0.40901	-0.50299	-0.58153	-0.65075	-0.71809	-0.79146	-0.87751	-0.98052	-1.10166	-1.23921	-1.39013	-1.55122	-1.72001	-1.89416	-2.07101	-2.24693	-2.41722	-2.57716	-2.72288	-2.85211	-2.96473	-3.06288	-3.1501	-3.23049	-3.30755	-3.38337	-3.45827	-3.5314	-3.6016
3682.41	1.93844	1.86048	1.77565	1.68911	1.60656	1.53277	1.46989	1.41698	1.36915	1.31841	1.25396	1.16488	1.04402	0.89126	0.71403	0.52436	0.33559	0.15853	-2.10335e-16	-0.13644	-0.25073	-0.34527	-0.42478	-0.49545	-0.56475	-0.64052	-0.72933	-0.83527	-0.95936	-1.09974	-1.25334	-1.41696	-1.58814	-1.76449	-1.94328	-2.12081	-2.29235	-2.45323	-2.59967	-2.72957	-2.84293	-2.94199	-3.03032	-3.11195	-3.19029	-3.26729	-3.34315	-3.41698	-3.48764
3681.44	2.0943	2.01568	1.93028	1.84335	1.76054	1.68655	1.62338	1.56995	1.52116	1.46892	1.40236	1.31069	1.18705	1.03174	0.85252	0.66158	0.47219	0.29495	0.13644	-1.18308e-15	-0.11446	-0.20945	-0.28976	-0.36162	-0.4325	-0.51025	-0.60133	-0.7097	-0.83623	-0.97896	-1.13479	-1.30053	-1.47371	-1.65191	-1.83232	-2.01118	-2.18373	-2.34535	-2.49236	-2.62276	-2.73669	-2.83646	-2.92564	-3.00823	-3.08753	-3.1654	-3.24194	-3.31622	-3.38713
3680.48	2.22273	2.14364	2.05787	1.9707	1.88776	1.81366	1.75031	1.69647	1.64692	1.59345	1.52518	1.43141	1.30556	1.14827	0.96759	0.77582	0.58616	0.40901	0.25073	0.11446	-5.87204e-16	-0.09524	-0.17609	-0.24879	-0.32083	-0.40005	-0.49281	-0.60298	-0.7313	-0.87575	-1.03319	-1.20045	-1.37505	-1.55453	-1.73603	-1.91573	-2.08886	-2.25084	-2.39808	-2.5287	-2.6429	-2.74306	-2.83275	-2.91593	-2.9958	-3.07415	-3.151	-3.22541	-3.29626
3679.51	2.32498	2.24567	2.15978	2.0726	1.98971	1.91567	1.85226	1.79816	1.74804	1.69361	1.62401	1.52866	1.4012	1.2426	1.0611	0.86909	0.67965	0.50299	0.34527	0.20945	0.09524	-5.68122e-16	-0.0811	-0.15432	-0.22712	-0.3073	-0.40117	-0.51251	-0.64196	-0.78744	-0.94581	-1.11391	-1.28924	-1.46935	-1.6513	-1.83125	-2.00442	-2.16628	-2.31333	-2.44377	-2.55789	-2.65808	-2.74792	-2.83129	-2.91135	-2.98978	-3.06659	-3.14079	-3.21127
3678.55	2.40536	2.32611	2.24038	2.15344	2.07083	1.99703	1.93372	1.8795	1.82897	1.77383	1.70324	1.60676	1.47829	1.31903	1.13741	0.9458	0.75718	0.58153	0.42478	0.28976	0.17609	0.0811	-7.01696e-16	-0.07344	-0.14665	-0.22738	-0.32187	-0.43381	-0.56377	-0.70964	-0.86827	-1.03652	-1.21192	-1.39197	-1.57372	-1.75328	-1.92589	-2.08709	-2.23347	-2.36332	-2.47698	-2.57687	-2.66651	-2.74974	-2.82962	-2.9078	-2.98424	-3.05791	-3.12775
3677.59	2.47022	2.39131	2.30602	2.2196	2.13753	2.06417	2.00112	1.94691	1.89611	1.84044	1.76912	1.67191	1.54293	1.38361	1.20253	1.01201	0.82484	0.65075	0.49545	0.36162	0.24879	0.15432	0.07344	2.11983e-15	-0.07336	-0.15434	-0.24907	-0.36117	-0.49113	-0.63682	-0.79513	-0.96292	-1.13775	-1.3171	-1.49799	-1.67654	-1.848	-2.008	-2.15323	-2.28207	-2.39492	-2.49417	-2.58333	-2.66612	-2.74556	-2.82322	-2.89901	-2.97192	-3.04087
3676.62	2.52767	2.44934	2.36478	2.27916	2.19787	2.12517	2.06255	2.00848	1.95751	1.90141	1.82955	1.73186	1.60275	1.44389	1.26394	1.07514	0.89004	0.71809	0.56475	0.4325	0.32083	0.22712	0.14665	0.07336	-1.95417e-15	-0.08103	-0.17577	-0.28772	-0.41731	-0.5624	-0.71989	-0.88671	-1.06043	-1.23853	-1.41801	-1.59498	-1.76475	-1.92304	-2.06666	-2.19409	-2.30579	-2.40414	-2.49257	-2.57473	-2.65352	-2.73045	-2.8054	-2.87736	-2.94524
3675.66	2.58691	2.50937	2.42575	2.34118	2.2609	2.18905	2.12702	2.0732	2.02213	1.96566	1.89331	1.79527	1.66626	1.50818	1.3298	1.14323	0.96075	0.79146	0.64052	0.51025	0.40005	0.3073	0.22738	0.15434	0.08103	-1.72605e-16	-0.09465	-0.20632	-0.33534	-0.47957	-0.63594	-0.80144	-0.97367	-1.15011	-1.32775	-1.5027	-1.67034	-1.8265	-1.96813	-2.09383	-2.2041	-2.30133	-2.38888	-2.47027	-2.54831	-2.6244	-2.6984	-2.76927	-2.83595
3674.69	2.65664	2.57999	2.49746	2.41409	2.335	2.26416	2.20284	2.14933	2.09819	2.04133	1.96844	1.87	1.74109	1.58391	1.40731	1.22328	1.04377	0.87751	0.72933	0.60133	0.49281	0.40117	0.32187	0.24907	0.17577	0.09465	-3.38271e-17	-0.11143	-0.2399	-0.38322	-0.53839	-0.70244	-0.87303	-1.04763	-1.22322	-1.39592	-1.56118	-1.71495	-1.85435	-1.9781	-2.08679	-2.1828	-2.2694	-2.35001	-2.42729	-2.50254	-2.57556	-2.6453	-2.71074
3673.73	2.74348	2.66774	2.58633	2.50422	2.42639	2.35664	2.29608	2.24292	2.19167	2.13431	2.06072	1.9617	1.83271	1.67629	1.50144	1.31999	1.14358	0.98052	0.83527	0.7097	0.60298	0.51251	0.43381	0.36117	0.28772	0.20632	0.11143	-3.25261e-16	-0.12812	-0.27071	-0.4248	-0.58753	-0.75656	-0.92938	-1.10294	-1.27338	-1.43622	-1.58756	-1.72466	-1.84641	-1.9535	-2.04829	-2.13401	-2.21391	-2.29053	-2.36504	-2.43715	-2.50582	-2.57006
3672.77	2.85061	2.77569	2.69534	2.61445	2.53787	2.46921	2.40942	2.35657	2.30513	2.24713	2.17262	2.07272	1.94332	1.78736	1.61399	1.43497	1.26156	1.10166	0.95936	0.83623	0.7313	0.64196	0.56377	0.49113	0.41731	0.33534	0.2399	0.12812	-2.24386e-15	-0.1422	-0.29554	-0.45723	-0.62498	-0.79628	-0.96805	-1.13644	-1.29703	-1.44605	-1.58095	-1.7008	-1.80637	-1.90007	-1.98503	-2.06441	-2.14054	-2.21448	-2.28585	-2.35358	-2.41672
3671.8	2.9773	2.90307	2.82365	2.74389	2.66849	2.60087	2.5418	2.48921	2.4375	2.37869	2.30302	2.20191	2.07174	1.91585	1.74362	1.56672	1.3961	1.23921	1.09974	0.97896	0.87575	0.78744	0.70964	0.63682	0.5624	0.47957	0.38322	0.27071	0.1422	2.64892e-15	-0.15298	-0.31401	-0.48085	-0.65098	-0.8213	-0.98794	-1.14654	-1.29347	-1.42637	-1.54448	-1.64871	-1.74148	-1.82588	-1.90493	-1.98079	-2.05437	-2.12518	-2.19214	-2.25433
3670.84	3.12053	3.04685	2.96824	2.8895	2.81519	2.74855	2.69015	2.63776	2.58567	2.52593	2.44887	2.34629	2.215	2.05882	1.88738	1.7123	1.5442	1.39013	1.25334	1.13479	1.03319	0.94581	0.86827	0.79513	0.71989	0.63594	0.53839	0.4248	0.29554	0.15298	1.15359e-16	-0.16073	-0.32702	-0.49633	-0.66553	-0.83073	-0.98762	-1.13271	-1.26383	-1.38039	-1.48344	-1.57545	-1.65947	-1.73837	-1.81416	-1.88756	-1.958	-2.02433	-2.08572
3669.87	3.27659	3.20335	3.12544	3.04763	2.97432	2.9086	2.85082	2.79858	2.74605	2.68525	2.60666	2.50238	2.3697	2.21293	2.04199	1.86846	1.70267	1.55122	1.41696	1.30053	1.20045	1.11391	1.03652	0.96292	0.88671	0.80144	0.70244	0.58753	0.45723	0.31401	0.16073	9.44557e-16	-0.16603	-0.33482	-0.50317	-0.6672	-0.82262	-0.96608	-1.0956	-1.21077	-1.3128	-1.4042	-1.48799	-1.56689	-1.64276	-1.71614	-1.78634	-1.85219	-1.91288
3668.91	3.44275	3.36985	3.29253	3.21554	3.14317	3.07829	3.02108	2.96894	2.91591	2.85397	2.7737	2.66753	2.53323	2.37562	2.20493	2.0327	1.86901	1.72001	1.58814	1.47371	1.37505	1.28924	1.21192	1.13775	1.06043	0.97367	0.87303	0.75656	0.62498	0.48085	0.32702	0.16603	9.0726e-16	-0.16852	-0.33628	-0.49938	-0.65355	-0.79558	-0.92367	-1.03761	-1.13875	-1.22967	-1.31334	-1.39239	-1.46848	-1.54196	-1.61205	-1.67753	-1.73764
3667.94	3.61689	3.54421	3.46738	3.3911	3.31956	3.25545	3.19873	3.14662	3.09301	3.02982	2.94775	2.83951	2.70337	2.54466	2.37394	2.20277	2.04092	1.89416	1.76449	1.65191	1.55453	1.46935	1.39197	1.3171	1.23853	1.15011	1.04763	0.92938	0.79628	0.65098	0.49633	0.33482	0.16852	-1.03043e-15	-0.16744	-0.32985	-0.48302	-0.62384	-0.75069	-0.86358	-0.96399	-1.05458	-1.13829	-1.21762	-1.29407	-1.36781	-1.43793	-1.50316	-1.56282
3666.98	3.79698	3.7244	3.6479	3.57219	3.50133	3.43786	3.38153	3.32935	3.27506	3.21052	3.12649	3.01598	2.87776	2.71767	2.54659	2.37614	2.21583	2.07101	1.94328	1.83232	1.73603	1.6513	1.57372	1.49799	1.41801	1.32775	1.22322	1.10294	0.96805	0.8213	0.66553	0.50317	0.33628	0.16744	-7.12104e-16	-0.16205	-0.31451	-0.45441	-0.58029	-0.69236	-0.79225	-0.88269	-0.96662	-1.04641	-1.12339	-1.19756	-1.26787	-1.33302	-1.39236
3666.02	3.97981	3.90716	3.83082	3.7555	3.68516	3.62217	3.56608	3.51372	3.45864	3.39263	3.30651	3.19356	3.05301	2.89123	2.71945	2.54933	2.39017	2.24693	2.12081	2.01118	1.91573	1.83125	1.75328	1.67654	1.59498	1.5027	1.39592	1.27338	1.13644	0.98794	0.83073	0.6672	0.49938	0.32985	0.16205	-1.24206e-15	-0.15211	-0.29142	-0.41664	-0.52815	-0.62777	-0.71829	-0.80263	-0.88306	-0.96075	-1.03552	-1.1062	-1.17144	-1.23065
3665.05	4.16048	4.0876	4.01125	3.93613	3.86612	3.80344	3.74745	3.69478	3.63883	3.57127	3.48297	3.36746	3.2244	3.06067	2.88786	2.7177	2.55928	2.41722	2.29235	2.18373	2.08886	2.00442	1.92589	1.848	1.76475	1.67034	1.56118	1.43622	1.29703	1.14654	0.98762	0.82262	0.65355	0.48302	0.31451	0.15211	-1.55778e-15	-0.13905	-0.26392	-0.37517	-0.47474	-0.56554	-0.65047	-0.7317	-0.81025	-0.88578	-0.95699	-1.02248	-1.0817
3664.09	4.33308	4.25987	4.18337	4.1083	4.03847	3.97596	3.91995	3.8669	3.81003	3.74091	3.65044	3.53235	3.38674	3.22092	3.04688	2.87638	2.71838	2.57716	2.45323	2.34535	2.25084	2.16628	2.08709	2.008	1.92304	1.8265	1.71495	1.58756	1.44605	1.29347	1.13271	0.96608	0.79558	0.62384	0.45441	0.29142	0.13905	4.5363e-16	-0.12476	-0.23595	-0.33566	-0.42687	-0.51249	-0.59459	-0.67407	-0.75042	-0.82222	-0.88804	-0.94738
3663.12	4.49194	4.41838	4.34167	4.26657	4.19682	4.13439	4.07829	4.02483	3.96706	3.89646	3.80392	3.6834	3.53533	3.36749	3.19217	3.02123	2.86346	2.72288	2.59967	2.49236	2.39808	2.31333	2.23347	2.15323	2.06666	1.96813	1.85435	1.72466	1.58095	1.42637	1.26383	1.0956	0.92367	0.75069	0.58029	0.41664	0.26392	0.12476	1.52656e-16	-0.11123	-0.21115	-0.30279	-0.38908	-0.47203	-0.55238	-0.6295	-0.70187	-0.76802	-0.82747
3662.16	4.63289	4.55901	4.48213	4.40701	4.33733	4.27495	4.21876	4.16491	4.10631	4.03436	3.93998	3.81726	3.66701	3.49737	3.32093	3.14962	2.9921	2.85211	2.72957	2.62276	2.5287	2.44377	2.36332	2.28207	2.19409	2.09383	1.9781	1.84641	1.7008	1.54448	1.38039	1.21077	1.03761	0.86358	0.69236	0.52815	0.37517	0.23595	0.11123	-2.1684e-15	-0.10007	-0.19207	-0.27892	-0.36257	-0.44364	-0.52138	-0.5942	-0.66057	-0.72005
3661.2	4.75432	4.68024	4.60328	4.52821	4.45865	4.39638	4.34014	4.28595	4.22663	4.15351	4.05752	3.93294	3.78087	3.6098	3.43255	3.26111	3.10401	2.96473	2.84293	2.73669	2.6429	2.55789	2.47698	2.39492	2.30579	2.2041	2.08679	1.9535	1.80637	1.64871	1.48344	1.3128	1.13875	0.96399	0.79225	0.62777	0.47474	0.33566	0.21115	0.10007	-1.55171e-15	-0.0922	-0.17943	-0.26356	-0.34513	-0.42328	-0.49635	-0.56276	-0.62212
3660.23	4.85769	4.78357	4.70667	4.63178	4.56244	4.50034	4.4441	4.38965	4.32971	4.25558	4.15823	4.03212	3.87861	3.70651	3.52885	3.35764	3.20123	3.06288	2.94199	2.83646	2.74306	2.65808	2.57687	2.49417	2.40414	2.30133	2.1828	2.04829	1.90007	1.74148	1.57545	1.4042	1.22967	1.05458	0.88269	0.71829	0.56554	0.42687	0.30279	0.19207	0.0922	-2.04524e-15	-0.0874	-0.1718	-0.25364	-0.33198	-0.40508	-0.47136	-0.53043
3659.27	4.9468	4.87277	4.79609	4.7215	4.65249	4.59064	4.53446	4.4798	4.41931	4.34428	4.24577	4.11838	3.96376	3.79101	3.61332	3.44268	3.28728	3.1501	3.03032	2.92564	2.83275	2.74792	2.66651	2.58333	2.49257	2.38888	2.2694	2.13401	1.98503	1.82588	1.65947	1.48799	1.31334	1.13829	0.96662	0.80263	0.65047	0.51249	0.38908	0.27892	0.17943	0.0874	-4.74447e-16	-0.08449	-0.16643	-0.24478	-0.31774	-0.38373	-0.44237
3658.3	5.02688	4.95306	4.8767	4.8025	4.73389	4.67233	4.61624	4.56138	4.50037	4.4245	4.32491	4.1964	4.0409	3.86774	3.69029	3.52048	3.3663	3.23049	3.11195	3.00823	2.91593	2.83129	2.74974	2.66612	2.57473	2.47027	2.35001	2.21391	2.06441	1.90493	1.73837	1.56689	1.39239	1.21762	1.04641	0.88306	0.7317	0.59459	0.47203	0.36257	0.26356	0.1718	0.08449	-9.54098e-16	-0.08194	-0.1602	-0.23294	-0.29856	-0.35669
3657.34	5.10305	5.02948	4.95347	4.87969	4.81149	4.75021	4.69421	4.63913	4.57757	4.50086	4.40021	4.27062	4.11429	3.94082	3.7637	3.59481	3.44194	3.30755	3.19029	3.08753	2.9958	2.91135	2.82962	2.74556	2.65352	2.54831	2.42729	2.29053	2.14054	1.98079	1.81416	1.64276	1.46848	1.29407	1.12339	0.96075	0.81025	0.67407	0.55238	0.44364	0.34513	0.25364	0.16643	0.08194	9.97466e-17	-0.07817	-0.1507	-0.21595	-0.27358
3656.37	5.17911	5.10574	5.03003	4.95662	4.88877	4.82773	4.77174	4.71639	4.65424	4.57663	4.47486	4.34414	4.18692	4.01306	3.83618	3.66811	3.51645	3.38337	3.26729	3.1654	3.07415	2.98978	2.9078	2.82322	2.73045	2.6244	2.50254	2.36504	2.21448	2.05437	1.88756	1.71614	1.54196	1.36781	1.19756	1.03552	0.88578	0.75042	0.6295	0.52138	0.42328	0.33198	0.24478	0.1602	0.07817	4.96998e-16	-0.07239	-0.13736	-0.19457
3655.41	5.25653	5.18326	5.10775	5.03459	4.96698	4.90608	4.85002	4.79432	4.73151	4.65292	4.54996	4.418	4.25975	4.08531	3.90846	3.74097	3.59027	3.45827	3.34315	3.24194	3.151	3.06659	2.98424	2.89901	2.8054	2.6984	2.57556	2.43715	2.28585	2.12518	1.958	1.78634	1.61205	1.43793	1.26787	1.1062	0.95699	0.82222	0.70187	0.5942	0.49635	0.40508	0.31774	0.23294	0.1507	0.07239	1.69049e-15	-0.06482	-0.12175
3654.45	5.33488	5.2616	5.18615	5.11312	5.04561	4.98472	4.92849	4.87236	4.8088	4.72917	4.62493	4.49161	4.33216	4.15694	3.97985	3.81266	3.66261	3.5314	3.41698	3.31622	3.22541	3.14079	3.05791	2.97192	2.87736	2.76927	2.6453	2.50582	2.35358	2.19214	2.02433	1.85219	1.67753	1.50316	1.33302	1.17144	1.02248	0.88804	0.76802	0.66057	0.56276	0.47136	0.38373	0.29856	0.21595	0.13736	0.06482	-1.41987e-15	-0.0568
3653.48	5.41256	5.33917	5.26367	5.19064	5.12313	5.06213	5.00562	4.94897	4.8846	4.80385	4.69826	4.56349	4.40273	4.22656	4.04903	3.8819	3.73227	3.6016	3.48764	3.38713	3.29626	3.21127	3.12775	3.04087	2.94524	2.83595	2.71074	2.57006	2.41672	2.25433	2.08572	1.91288	1.73764	1.56282	1.39236	1.23065	1.0817	0.94738	0.82747	0.72005	0.62212	0.53043	0.44237	0.35669	0.27358	0.19457	0.12175	0.0568	-5.48173e-16
3652.52	5.48782	5.41429	5.33871	5.26562	5.19803	5.13686	5.07999	5.02274	4.95749	4.87557	4.76858	4.63232	4.47021	4.29305	4.11503	3.94789	3.79858	3.66835	3.55474	3.45434	3.3633	3.27782	3.19354	3.10568	3.00889	2.89833	2.7718	2.62984	2.47535	2.31193	2.14244	1.96884	1.79294	1.61757	1.44672	1.28478	1.13575	1.00144	0.88154	0.77404	0.67589	0.58381	0.49522	0.40894	0.32524	0.24573	0.17253	0.10735	0.05046
3651.55	5.55932	5.48571	5.41011	5.33703	5.26939	5.20805	5.1508	5.09291	5.02672	4.9436	4.83521	4.6975	4.53414	4.35613	4.17779	4.01082	3.86199	3.73232	3.61915	3.51891	3.42769	3.3417	3.25661	3.16771	3.06972	2.95786	2.83003	2.68683	2.53123	2.36687	2.19661	2.02236	1.84592	1.67014	1.49903	1.33698	1.18799	1.05378	0.93397	0.82645	0.7281	0.63563	0.5465	0.4596	0.37529	0.29525	0.22166	0.15623	0.09923
3650.59	5.62608	5.55258	5.47716	5.40427	5.33675	5.27535	5.21781	5.15931	5.09222	5.00792	4.8982	4.75922	4.59487	4.41639	4.23817	4.07184	3.92396	3.79528	3.68288	3.58307	3.49184	3.40545	3.31963	3.22974	3.13061	3.01753	2.88853	2.74428	2.58783	2.42284	2.25213	2.0776	1.90101	1.72522	1.55424	1.3925	1.24393	1.11019	0.99077	0.88347	0.78513	0.69243	0.60289	0.51548	0.43066	0.35019	0.27631	0.21075	0.15373
3649.62	5.68857	5.61548	5.54055	5.46816	5.40105	5.33985	5.2822	5.22325	5.15536	5.07002	4.95917	4.81919	4.65427	4.47587	4.29844	4.13347	3.98726	3.86023	3.74919	3.65028	3.55944	3.47293	3.38659	3.29591	3.19581	3.08175	2.95184	2.8069	2.65002	2.48489	2.31429	2.14005	1.96392	1.78874	1.61855	1.45775	1.31022	1.17752	1.05903	0.95241	0.85445	0.76185	0.67216	0.58449	0.4994	0.41875	0.34482	0.27936	0.22256
3648.66	5.75052	5.67814	5.60405	5.53253	5.46619	5.40552	5.34805	5.28888	5.22042	5.13424	5.02249	4.88186	4.71682	4.53909	4.36314	4.20031	4.05654	3.93191	3.82292	3.7255	3.63554	3.54934	3.46284	3.37166	3.2709	3.15615	3.0257	2.88047	2.72366	2.55894	2.38904	2.21574	2.04074	1.86687	1.69817	1.53901	1.39322	1.26223	1.14527	1.03988	0.94278	0.85069	0.76124	0.67364	0.58861	0.50811	0.43447	0.36943	0.31317
3647.7	5.81967	5.7482	5.67518	5.6048	5.5395	5.47964	5.42261	5.36347	5.29464	5.20781	5.09536	4.95426	4.78937	4.61262	4.43857	4.27833	4.13753	4.01582	3.90939	3.81395	3.7253	3.63979	3.55345	3.46205	3.36086	3.24565	3.11487	2.96962	2.81316	2.64917	2.48034	2.30837	2.13492	1.96278	1.79602	1.63897	1.49539	1.36656	1.25155	1.1478	1.05193	0.96066	0.87174	0.78449	0.69978	0.61967	0.54657	0.48221	0.42674
3646.73	5.90549	5.83489	5.76294	5.69372	5.62955	5.5706	5.51414	5.45515	5.38605	5.29862	5.18544	5.04379	4.87889	4.70297	4.53067	4.37296	4.2351	4.11637	4.0126	3.91927	3.83211	3.74743	3.66138	3.56984	3.46825	3.35253	3.22135	3.07595	2.9197	2.75633	2.58845	2.4177	2.24568	2.07519	1.91028	1.75528	1.61387	1.4872	1.37418	1.27211	1.17752	1.08715	0.99879	0.91192	0.82753	0.74784	0.67529	0.61164	0.55699
3645.77	6.01442	5.94443	5.87329	5.80501	5.74178	5.68362	5.62767	5.56878	5.49933	5.41116	5.29698	5.15438	4.98893	4.81321	4.642	4.48617	4.35069	4.23447	4.133	4.04154	3.95566	3.87169	3.78578	3.69392	3.59167	3.47511	3.34309	3.19703	3.04044	2.87706	2.70951	2.53934	2.36811	2.19863	2.03495	1.88141	1.74162	1.61663	1.50519	1.40445	1.31085	1.22109	1.13303	1.04627	0.96194	0.88237	0.81011	0.74693	0.69288
3644.8	6.14565	6.0759	6.00517	5.93745	5.87484	5.81722	5.76156	5.70261	5.63263	5.54346	5.42791	5.28379	5.11708	4.9407	4.76965	4.61477	4.48082	4.36635	4.26656	4.17645	4.09145	4.00783	3.92174	3.82922	3.7259	3.608	3.47455	3.32713	3.16942	3.00522	2.83712	2.66664	2.4953	2.32591	2.16256	2.00961	1.87063	1.74657	1.63604	1.53605	1.44293	1.35334	1.26514	1.17805	1.09333	1.01346	0.94106	0.87794	0.8241
3643.84	6.29222	6.22232	6.15161	6.08408	6.02174	5.96436	5.90875	5.84951	5.7788	5.68837	5.57108	5.42497	5.25634	5.07852	4.90676	4.75195	4.61865	4.50516	4.40637	4.31704	4.23246	4.14879	4.06216	3.96863	3.86384	3.74414	3.6087	3.4593	3.29976	3.13396	2.9645	2.79287	2.62057	2.4504	2.28652	2.1333	1.99432	1.87045	1.76017	1.66034	1.56717	1.47726	1.38849	1.30064	1.2151	1.13448	1.06152	0.99805	0.94404
3642.87	6.44399	6.37369	6.30272	6.23509	6.17274	6.11534	6.05957	5.99988	5.92827	5.83641	5.71717	5.56875	5.39781	5.21803	5.04497	4.88958	4.75631	4.6432	4.54488	4.45588	4.37132	4.28728	4.19984	4.10502	3.9985	3.87671	3.73894	3.58715	3.42532	3.25742	3.08607	2.91272	2.73887	2.56733	2.40232	2.24823	2.10867	1.98442	1.87388	1.77377	1.68017	1.5896	1.49993	1.411	1.32433	1.24267	1.16884	1.10473	1.05026
3641.91	6.5917	6.52088	6.44951	6.38161	6.31909	6.26153	6.20547	6.14521	6.07263	5.97928	5.85803	5.70723	5.53384	5.35192	5.1773	5.02103	4.88744	4.77437	4.67619	4.58724	4.50248	4.41788	4.32947	4.23324	4.12491	4.00092	3.86073	3.70643	3.54216	3.37198	3.19852	3.02323	2.84758	2.67441	2.50798	2.35275	2.2123	2.08741	1.97635	1.8757	1.78145	1.69004	1.59933	1.50919	1.42127	1.33843	1.2636	1.1987	1.14363
3640.95	6.72894	6.65759	6.58578	6.51756	6.45481	6.39702	6.3406	6.27974	6.20615	6.11134	5.98815	5.83507	5.65933	5.47533	5.29918	5.14198	5.00799	4.89484	4.79667	4.70763	4.62254	4.5373	4.44788	4.35025	4.24012	4.11401	3.97147	3.81476	3.64813	3.47573	3.30022	3.12301	2.94559	2.7708	2.60294	2.44653	2.30516	2.17955	2.06788	1.96664	1.87169	1.7794	1.68761	1.59626	1.50708	1.42306	1.34722	1.28151	1.2258
3639.98	6.85326	6.78142	6.70922	6.64071	6.57771	6.51966	6.46285	6.40136	6.32679	6.23057	6.10556	5.95037	5.77249	5.58663	5.40911	5.2511	5.11677	5.00354	4.90535	4.81618	4.73073	4.64482	4.55438	4.45538	4.34355	4.21545	4.07074	3.9118	3.743	3.56857	3.39118	3.21224	3.03321	2.85695	2.68781	2.53032	2.38811	2.26184	2.1496	2.04779	1.95215	1.85901	1.76619	1.67369	1.58331	1.49817	1.42136	1.35488	1.29855
3639.02	6.96575	6.89351	6.82096	6.75218	6.68895	6.63061	6.57339	6.51124	6.4357	6.33812	6.21138	6.05425	5.87444	5.68693	5.50824	5.34957	5.21499	5.10173	5.00354	4.91421	4.82837	4.74176	4.6503	4.54996	4.43649	4.30651	4.15978	3.99879	3.82802	3.65176	3.47269	3.29219	3.11173	2.93417	2.76389	2.60547	2.46252	2.33566	2.22292	2.12056	2.02427	1.93031	1.8365	1.74289	1.65137	1.56516	1.48743	1.4202	1.36325
3638.05	7.06961	6.99699	6.92413	6.85508	6.7916	6.73295	6.67527	6.61243	6.53588	6.43696	6.30857	6.14959	5.96798	5.77896	5.59921	5.43997	5.30519	5.1919	5.09367	5.00415	4.91785	4.83049	4.73798	4.63628	4.52119	4.3894	4.24073	4.07779	3.90516	3.72717	3.54653	3.36459	3.18279	3.00402	2.83269	2.6734	2.52976	2.40235	2.2891	2.1862	2.08924	1.99445	1.89964	1.80492	1.71228	1.625	1.54634	1.47835	1.42078
3637.09	7.16859	7.09558	7.02238	6.95304	6.88926	6.83024	6.77204	6.70845	6.63086	6.53057	6.40053	6.23974	6.05636	5.86585	5.68506	5.52522	5.39018	5.2768	5.17844	5.08863	5.00178	4.91359	4.81994	4.71684	4.6001	4.46647	4.31586	4.15098	3.97649	3.79679	3.61457	3.43118	3.24803	3.06804	2.89563	2.73543	2.59105	2.46303	2.34921	2.2457	2.14802	2.05233	1.95648	1.86061	1.76678	1.6784	1.59876	1.52994	1.47169
3636.12	7.26516	7.19172	7.11812	7.04842	6.98427	6.92481	6.86602	6.80162	6.72295	6.62127	6.48954	6.32691	6.14172	5.94967	5.76774	5.6072	5.47176	5.35813	5.25951	5.16928	5.08177	4.99265	4.89779	4.79322	4.67477	4.53925	4.38665	4.21978	4.04338	3.86188	3.678	3.49306	3.30848	3.12716	2.95356	2.79233	2.6471	2.51834	2.40383	2.2996	2.20109	2.10443	2.00745	1.91034	1.81527	1.72569	1.645	1.57529	1.51627
3635.16	7.3595	7.28557	7.21152	7.14138	7.07679	7.01683	6.9574	6.89216	6.81238	6.70928	6.57587	6.41137	6.22433	6.03066	5.84748	5.68608	5.55009	5.43606	5.33703	5.24625	5.15798	5.06785	4.97172	4.86563	4.74545	4.60802	4.4534	4.28448	4.1061	3.92273	3.7371	3.55052	3.36438	3.18162	3.00671	2.84432	2.69809	2.56846	2.45315	2.34809	2.24866	2.15094	2.05277	1.95438	1.85799	1.76718	1.68537	1.6147	1.55484
3634.2	7.44957	7.37513	7.30058	7.22998	7.16491	7.1044	7.04432	6.97823	6.89735	6.79287	6.6578	6.49148	6.30262	6.10731	5.92283	5.7605	5.62386	5.50933	5.40979	5.31838	5.2293	5.13812	5.04072	4.93313	4.81124	4.67192	4.51532	4.34439	4.16404	3.9788	3.79141	3.60315	3.41543	3.23118	3.0549	2.8913	2.74401	2.61344	2.49726	2.39131	2.29092	2.19212	2.09274	1.99306	1.89537	1.80331	1.72038	1.64873	1.58801
3633.23	7.53196	7.45704	7.38203	7.31097	7.24544	7.1844	7.12367	7.05676	6.97483	6.86905	6.73244	6.56442	6.37387	6.17705	5.99137	5.82817	5.69091	5.57588	5.47583	5.38381	5.29392	5.20174	5.10311	4.9941	4.87059	4.72951	4.57105	4.39825	4.21607	4.0291	3.84006	3.65025	3.46105	3.27541	3.09786	2.93312	2.78483	2.65337	2.53634	2.42955	2.32823	2.2284	2.12788	2.02698	1.92805	1.83482	1.75082	1.67824	1.61671
3632.27	7.60344	7.52815	7.45279	7.38138	7.31546	7.25396	7.19263	7.12496	7.04206	6.93509	6.7971	6.62761	6.43564	6.23761	6.05103	5.88722	5.74957	5.63423	5.53383	5.44129	5.35071	5.25761	5.15787	5.04755	4.92259	4.77995	4.61987	4.44545	4.26173	4.07331	3.88293	3.69186	3.50148	3.31475	3.1362	2.97057	2.82151	2.68937	2.57169	2.4642	2.3621	2.26138	2.15985	2.05787	1.95786	1.86359	1.77867	1.70528	1.64304
3631.3	7.66249	7.58704	7.51152	7.43994	7.37378	7.31194	7.25011	7.18174	7.09795	6.98991	6.85075	6.68008	6.48707	6.28829	6.10128	5.93734	5.79973	5.68445	5.58398	5.49118	5.40007	5.3062	5.20548	5.09402	4.96781	4.82383	4.66243	4.48676	4.30189	4.11245	3.92116	3.72929	3.53819	3.35081	3.17172	3.00565	2.85622	2.72375	2.60573	2.49782	2.39518	2.29376	2.19143	2.08858	1.98768	1.89258	1.80693	1.7329	1.67011
3630.34	7.71127	7.63589	7.56047	7.48896	7.42278	7.36075	7.29853	7.22955	7.14494	7.03594	6.89578	6.72422	6.53059	6.33157	6.14472	5.98125	5.84426	5.72953	5.62942	5.53668	5.4453	5.35085	5.2493	5.13685	5.00955	4.86449	4.70206	4.5255	4.3399	4.14991	3.95823	3.76608	3.57481	3.38735	3.20826	3.04228	2.893	2.76067	2.64272	2.53473	2.43184	2.32999	2.22708	2.12356	2.02199	1.92628	1.84011	1.76566	1.70252
3629.38	7.75686	7.68178	7.60671	7.53551	7.46951	7.40746	7.34496	7.27544	7.19006	7.08016	6.9391	6.76683	6.57289	6.37405	6.18788	6.02545	5.88964	5.77601	5.6767	5.58436	5.49297	5.39813	5.29588	5.18254	5.05427	4.90826	4.74501	4.56781	4.38182	4.19165	4	3.80802	3.61704	3.42999	3.25141	3.08602	2.93737	2.80563	2.68814	2.58042	2.47754	2.37549	2.27219	2.16818	2.06612	1.96998	1.88346	1.80876	1.74546
3628.41	7.8114	7.73673	7.66212	7.59136	7.52567	7.46371	7.401	7.33095	7.24478	7.13391	6.99187	6.81885	6.62458	6.42602	6.24072	6.07961	5.94531	5.83309	5.73488	5.64319	5.55195	5.4568	5.35389	5.23963	5.11034	4.96332	4.79919	4.62133	4.43494	4.24466	4.05313	3.86145	3.67092	3.48443	3.30656	3.14197	2.99418	2.86326	2.74643	2.63915	2.53643	2.43425	2.3306	2.22614	2.1236	2.02704	1.94023	1.86535	1.80194
3627.45	7.88928	7.81489	7.74064	7.67025	7.60484	7.54293	7.47998	7.40934	7.32224	7.21019	7.06686	6.89267	6.69765	6.49895	6.31419	6.15416	6.02122	5.91035	5.81321	5.72214	5.631	5.53546	5.43175	5.31637	5.18577	5.03737	4.87195	4.69298	4.50577	4.31494	4.12312	3.93135	3.7409	3.55465	3.37716	3.21312	3.06596	2.93568	2.81937	2.71239	2.60968	2.50721	2.40304	2.2979	2.19466	2.09748	2.01018	1.93497	1.87133
3626.48	8.001	7.92656	7.85236	7.78205	7.71668	7.65465	7.59131	7.51991	7.43165	7.31806	7.17292	6.99687	6.80026	6.60052	6.41543	6.25572	6.12351	6.01348	5.91701	5.82625	5.73494	5.63874	5.53389	5.41699	5.28457	5.13418	4.96673	4.78584	4.59693	4.40467	4.21166	4.01893	3.82768	3.64081	3.4629	3.29864	3.15143	3.02119	2.90489	2.79775	2.69463	2.59146	2.48633	2.38007	2.27567	2.17743	2.08923	2.01331	1.94911
3625.52	8.14779	8.07285	7.99825	7.92764	7.86197	7.79956	7.7356	7.66324	7.57355	7.45802	7.31049	7.13179	6.9326	6.73073	6.54421	6.38379	6.25141	6.14147	6.04507	5.95411	5.86223	5.76497	5.6586	5.53972	5.4049	5.25181	5.08148	4.89773	4.70609	4.51133	4.31605	4.12125	3.92811	3.73954	3.56015	3.39467	3.2465	3.11548	2.99847	2.89055	2.78646	2.68206	2.57544	2.46752	2.36141	2.26155	2.17194	2.09485	2.02967
3624.55	8.32181	8.24598	8.17057	8.09927	8.03298	7.96992	7.90515	7.83164	7.74031	7.62252	7.47212	7.2901	7.0875	6.88254	6.69358	6.53147	6.39806	6.28747	6.19052	6.09889	6.00602	5.90736	5.79911	5.67786	5.54018	5.3838	5.20991	5.02248	4.82723	4.62904	4.43053	4.23268	4.03667	3.84541	3.66358	3.49596	3.34598	3.21343	3.09504	2.98576	2.88017	2.77407	2.6655	2.55544	2.44714	2.34521	2.25374	2.17506	2.10852
3623.59	8.50994	8.43294	8.35646	8.28422	8.2171	8.15322	8.0875	8.01273	7.91964	7.79944	7.64591	7.46021	7.25369	7.04504	6.85301	6.68858	6.55354	6.44179	6.34388	6.25124	6.15712	6.05686	5.94654	5.8227	5.68191	5.52194	5.34409	5.15253	4.95316	4.75098	4.54866	4.34716	4.14767	3.95311	3.76824	3.5979	3.44556	3.31097	3.19077	3.07975	2.97235	2.86425	2.75346	2.64101	2.53026	2.42598	2.3324	2.2519	2.18378
3622.62	8.699	8.62077	8.54313	8.46986	8.40183	8.33709	8.27039	8.19436	8.09952	7.9769	7.82022	7.63076	7.42022	7.20773	7.01243	6.84548	6.70861	6.59552	6.4965	6.40274	6.30731	6.20539	6.09299	5.96657	5.82266	5.65907	5.47724	5.28149	5.0779	4.87162	4.66535	4.46006	4.25693	4.05891	3.87083	3.69761	3.54276	3.40598	3.28384	3.17098	3.0617	2.95154	2.8385	2.72362	2.6104	2.50375	2.40803	2.32568	2.25595
3621.66	8.87864	8.79925	8.72053	8.64631	8.57745	8.51189	8.44427	8.36704	8.27051	8.14558	7.98591	7.79289	7.57855	7.36245	7.1641	6.99481	6.85627	6.74197	6.64195	6.54716	6.4505	6.34704	6.23267	6.1038	5.95696	5.78996	5.60437	5.40468	5.19714	4.98701	4.77705	4.56822	4.36168	4.16044	3.96937	3.79347	3.63628	3.4975	3.37356	3.259	3.14795	3.03589	2.92073	2.80359	2.68806	2.5792	2.4815	2.39744	2.32623
3620.7	9.0432	8.96285	8.88325	8.80826	8.7387	8.67244	8.604	8.52565	8.42756	8.30049	8.13807	7.94183	7.72411	7.50488	7.30395	7.13279	6.99298	6.87782	6.77707	6.68148	6.58379	6.47895	6.3628	6.23171	6.08219	5.91212	5.72315	5.51995	5.30892	5.09543	4.88227	4.67038	4.46094	4.25696	4.06338	3.88525	3.72615	3.58572	3.46032	3.34434	3.23179	3.11806	3.00105	2.8819	2.76433	2.65353	2.5541	2.46856	2.39609
3619.73	9.19162	9.11055	9.0303	8.95475	8.88468	8.81787	8.74871	8.66935	8.56981	8.44077	8.27587	8.07678	7.85616	7.63434	7.43144	7.25897	7.11841	7.00282	6.90171	6.8056	6.70711	6.60109	6.48336	6.35027	6.19835	6.02554	5.83362	5.62739	5.4134	5.19709	4.9813	4.76694	4.55517	4.34903	4.1535	3.97368	3.81317	3.67155	3.54509	3.42803	3.3143	3.19918	3.08058	2.95971	2.84038	2.72794	2.62705	2.5403	2.46681
3618.77	9.32654	9.24497	9.1643	9.0884	9.01799	8.95077	8.88099	8.80069	8.6998	8.56894	8.40177	8.20016	7.97707	7.75318	7.54882	7.37557	7.23475	7.11914	7.018	6.92165	6.82256	6.71554	6.5964	6.4615	6.30742	6.13217	5.93765	5.7288	5.5123	5.29368	5.07576	4.85944	4.64587	4.43809	4.24113	4.06012	3.89866	3.75626	3.62909	3.51128	3.39662	3.28038	3.16043	3.03808	2.91725	2.8034	2.7013	2.61356	2.53925
3617.8	9.45311	9.37118	9.29023	9.21412	9.1435	9.07595	9.00563	8.92446	8.82229	8.6897	8.52043	8.31652	8.09124	7.8656	7.66016	7.48647	7.34569	7.23034	7.1294	7.03298	6.93345	6.82556	6.70513	6.56855	6.41247	6.23498	6.03809	5.8269	5.6082	5.38757	5.16786	4.94993	4.7349	4.52583	4.32778	4.1459	3.98378	3.84089	3.71325	3.59488	3.4795	3.36228	3.24116	3.11749	2.99532	2.88023	2.77708	2.68848	2.61351
3616.84	9.57685	9.49461	9.41344	9.33717	9.26637	9.19855	9.12772	9.04573	8.94233	8.80808	8.63678	8.43067	8.20331	7.97605	7.76963	7.59562	7.45499	7.33999	7.23933	7.14292	7.04301	6.93432	6.81266	6.67449	6.51648	6.33683	6.13768	5.92426	5.70347	5.48096	5.25958	5.04016	4.82379	4.61355	4.41452	4.23189	4.06923	3.92593	3.79791	3.67907	3.56302	3.44492	3.32268	3.19776	3.07433	2.95807	2.85392	2.76454	2.68894
3615.88	9.70168	9.61911	9.53768	9.46121	9.39023	9.32212	9.25082	9.16802	9.06342	8.92755	8.75424	8.54592	8.31646	8.08752	7.88004	7.70561	7.56504	7.4503	7.34986	7.25343	7.15314	7.04365	6.92079	6.78103	6.62112	6.43932	6.23789	6.02221	5.79929	5.57485	5.35174	5.13077	4.913	4.70151	4.50143	4.31797	4.15469	4.01091	3.88246	3.76311	3.64638	3.52736	3.404	3.27783	3.15311	3.03566	2.9305	2.84031	2.76407
3614.91	9.8272	9.74423	9.66248	9.58577	9.51456	9.44615	9.37436	9.29079	9.18503	9.04757	8.87228	8.66175	8.43015	8.19942	7.99075	7.81574	7.67505	7.56043	7.4601	7.36357	7.26285	7.15257	7.02851	6.88719	6.72539	6.54144	6.33772	6.11973	5.89462	5.66817	5.44323	5.22059	5.0013	4.78845	4.58719	4.40276	4.23873	4.09436	3.96537	3.84543	3.72795	3.60799	3.48348	3.35603	3.23001	3.11135	3.00514	2.9141	2.83718
3613.95	9.94976	9.86635	9.78424	9.70724	9.63577	9.56705	9.49479	9.41048	9.30362	9.16465	8.98745	8.77478	8.54104	8.30852	8.09858	7.92288	7.78194	7.66732	7.56699	7.4703	7.36913	7.25806	7.13285	6.99002	6.82638	6.64032	6.43435	6.21408	5.98679	5.75831	5.53152	5.30717	5.08631	4.87202	4.66951	4.48404	4.31918	4.17413	4.04454	3.92395	3.8057	3.68477	3.55912	3.4304	3.30308	3.1832	3.07594	2.98403	2.90639
3612.98	10.0639	9.98006	9.89759	9.82031	9.74858	9.67955	9.60684	9.52184	9.41395	9.27357	9.09461	8.87994	8.64424	8.41003	8.1989	8.02252	7.88132	7.76664	7.66627	7.56939	7.46778	7.35594	7.22963	7.08537	6.91999	6.73197	6.52388	6.30147	6.07211	5.84172	5.61318	5.38722	5.16487	4.94922	4.74551	4.55903	4.39335	4.24763	4.11743	3.99621	3.8772	3.75535	3.6286	3.49866	3.3701	3.24905	3.14076	3.048	2.96965
3612.02	10.165	10.0808	9.99809	9.92057	9.84861	9.77928	9.70614	9.62049	9.51165	9.36999	9.18945	8.97303	8.73562	8.49999	8.28786	8.11095	7.96956	7.85487	7.75447	7.6574	7.55535	7.44278	7.31544	7.16985	7.00289	6.81307	6.60307	6.37875	6.14757	5.9155	5.68542	5.45806	5.23442	5.0176	4.81286	4.62552	4.45913	4.31283	4.18209	4.06029	3.94058	3.81788	3.69012	3.55905	3.42934	3.3072	3.19795	3.10439	3.02535
3611.05	10.2515	10.1671	10.0841	10.0064	9.93423	9.86462	9.79105	9.70476	9.59503	9.4522	9.27027	9.05236	8.81354	8.57678	8.36392	8.18667	8.04522	7.93057	7.83016	7.73291	7.63043	7.51716	7.38882	7.24199	7.07356	6.88212	6.67043	6.44444	6.2117	5.97821	5.74686	5.51834	5.29365	5.07589	4.87033	4.68229	4.51535	4.36857	4.23738	4.11506	3.99472	3.87123	3.74252	3.61042	3.47963	3.35647	3.24632	3.15199	3.07229
3610.09	10.3254	10.2408	10.1577	10.0798	10.0074	9.93753	9.8635	9.77656	9.66595	9.52203	9.33884	9.11963	8.87964	8.64199	8.42862	8.25118	8.10976	7.9952	7.89479	7.79733	7.69438	7.58036	7.45103	7.30297	7.13314	6.9402	6.72697	6.4995	6.26538	6.03067	5.79823	5.56875	5.3432	5.12466	4.91844	4.72985	4.56244	4.41526	4.28365	4.16085	4.0399	3.91563	3.78601	3.65289	3.52106	3.39692	3.28588	3.19077	3.11038
3609.13	10.3927	10.3079	10.2246	10.1466	10.074	10.0038	9.92922	9.84157	9.73004	9.585	9.40058	9.18013	8.93906	8.70061	8.48677	8.30917	8.16776	8.05323	7.95273	7.85497	7.75146	7.6366	7.50619	7.35685	7.18558	6.99111	6.77636	6.54742	6.31196	6.07605	5.84256	5.61214	5.38574	5.16646	4.95957	4.77041	4.60252	4.45489	4.32282	4.19947	4.07783	3.95273	3.82213	3.68793	3.555	3.4298	3.31781	3.22185	3.14069
3608.16	10.4615	10.3764	10.2929	10.2146	10.1417	10.071	9.99584	9.90739	9.79485	9.64861	9.46286	9.24107	8.99879	8.75941	8.54497	8.36705	8.22549	8.11082	8.01007	7.91185	7.80762	7.69178	7.56013	7.40935	7.2365	7.04036	6.82391	6.59335	6.35639	6.11911	5.8844	5.65286	5.42545	5.20523	4.99749	4.80759	4.63904	4.49079	4.35809	4.23403	4.11156	3.98546	3.85373	3.7183	3.58411	3.45771	3.3446	3.24764	3.16556
3607.2	10.5393	10.4538	10.3699	10.2912	10.2179	10.1466	10.0707	9.98135	9.86766	9.72006	9.53277	9.30938	9.0656	8.82496	8.60958	8.43102	8.28902	8.17394	8.07271	7.97381	7.86867	7.75165	7.61857	7.46614	7.29145	7.09336	6.87493	6.64241	6.40359	6.16459	5.92829	5.69528	5.46648	5.24498	5.03606	4.84507	4.67554	4.52638	4.39278	4.26777	4.14423	4.01692	3.88383	3.74694	3.61126	3.48341	3.36896	3.27079	3.18759
3606.23	10.6314	10.5454	10.4609	10.3817	10.3077	10.2357	10.159	10.0685	9.95354	9.80436	9.61525	9.3899	9.14419	8.90182	8.68504	8.50541	8.36257	8.24677	8.14476	8.04494	7.93865	7.82023	7.68549	7.53115	7.35432	7.15392	6.93309	6.69817	6.45703	6.21583	5.97745	5.74247	5.51181	5.28854	5.07797	4.88546	4.71454	4.56411	4.42927	4.30302	4.17813	4.04933	3.91461	3.77597	3.6385	3.50893	3.39288	3.29325	3.20869
3605.27	10.7395	10.6527	10.5675	10.4874	10.4126	10.3398	10.2621	10.1705	10.0541	9.90308	9.71184	9.48415	9.23604	8.99145	8.77277	8.5916	8.44753	8.33065	8.22759	8.1266	8.01895	7.89891	7.76228	7.60576	7.42649	7.22341	6.99976	6.76197	6.518	6.27409	6.03311	5.79566	5.56263	5.33708	5.12436	4.92988	4.75714	4.60505	4.46865	4.34083	4.21432	4.08376	3.94712	3.80645	3.66692	3.53533	3.4174	3.31607	3.22994
3604.3	10.8616	10.7739	10.6877	10.6067	10.531	10.4572	10.3784	10.2855	10.1674	10.0145	9.82085	9.59046	9.33955	9.09229	8.87126	8.68815	8.54248	8.42422	8.31984	8.21748	8.10827	7.98643	7.84771	7.68878	7.50679	7.30072	7.07388	6.83281	6.58558	6.33849	6.09447	5.85408	5.61821	5.38994	5.17465	4.97777	4.80285	4.64875	4.51048	4.38084	4.25246	4.1199	3.98111	3.83816	3.6963	3.56245	3.44242	3.33917	3.25127
3603.34	10.9935	10.9046	10.8173	10.7353	10.6585	10.5837	10.5037	10.4094	10.2897	10.1346	9.93839	9.70506	9.45104	9.20078	8.97708	8.79172	8.64418	8.52431	8.41843	8.31452	8.2036	8.07983	7.93888	7.77738	7.59248	7.38318	7.15288	6.90824	6.65743	6.40685	6.15945	5.91579	5.67676	5.44544	5.22726	5.02768	4.85029	4.69394	4.55358	4.42191	4.29147	4.15674	4.01562	3.87021	3.72584	3.58956	3.46726	3.36193	3.27212
3602.38	11.1296	11.0396	10.9511	10.868	10.7901	10.7142	10.633	10.5372	10.4157	10.2584	10.0596	9.82319	9.56592	9.31249	9.08594	8.89815	8.74859	8.62698	8.51948	8.41392	8.30122	8.17542	8.03215	7.868	7.68009	7.46746	7.23357	6.9852	6.73066	6.47641	6.22546	5.97835	5.73598	5.50144	5.28019	5.07774	4.89773	4.73899	4.5964	4.4626	4.32999	4.19299	4.04945	3.90148	3.75452	3.61571	3.49104	3.38356	3.29177
3601.41	11.265	11.1738	11.0842	10.9999	10.9209	10.8438	10.7614	10.6642	10.5409	10.3814	10.1799	9.94044	9.6799	9.42328	9.19386	9.00362	8.85201	8.72862	8.61946	8.51223	8.39771	8.26988	8.12428	7.95747	7.76654	7.55057	7.31309	7.061	6.80271	6.54479	6.29026	6.0397	5.79396	5.55618	5.33183	5.1265	4.94384	4.78267	4.63784	4.50187	4.36708	4.2278	4.08182	3.93128	3.78171	3.64036	3.51333	3.40369	3.3099
3600.45	11.3956	11.3033	11.2125	11.1271	11.047	10.9688	10.8851	10.7865	10.6615	10.4999	10.2957	10.0533	9.78963	9.52994	9.29777	9.10518	8.9516	8.8265	8.71573	8.60686	8.49057	8.36073	8.21285	8.04343	7.84957	7.63035	7.3894	7.1337	6.87179	6.61033	6.35236	6.09845	5.84948	5.60856	5.38123	5.17312	4.98789	4.82439	4.67737	4.53931	4.40239	4.26087	4.11252	3.95949	3.80738	3.66356	3.53422	3.42248	3.32675
3599.48	11.5185	11.4251	11.3333	11.2469	11.1658	11.0865	11.0017	10.9017	10.775	10.6113	10.4047	10.1595	9.89288	9.63036	9.39565	9.20092	9.04555	8.91889	8.80664	8.69623	8.57825	8.44651	8.29644	8.12453	7.92788	7.70559	7.46135	7.20228	6.93699	6.67221	6.41104	6.15403	5.90205	5.65824	5.42815	5.21746	5.02986	4.86419	4.71514	4.5751	4.43618	4.29256	4.14195	3.98656	3.83205	3.6859	3.55438	3.44066	3.34309
3598.52	11.6327	11.5385	11.4457	11.3583	11.2763	11.196	11.1101	11.0089	10.8806	10.715	10.5061	10.2583	9.98893	9.72385	9.48689	9.29029	9.13336	9.00534	8.89178	8.77998	8.66044	8.5269	8.37478	8.20054	8.00128	7.77612	7.52886	7.26667	6.99828	6.73049	6.46642	6.2066	5.95192	5.70549	5.47293	5.25992	5.07021	4.90258	4.7517	4.60987	4.46911	4.32353	4.17084	4.01325	3.85651	3.7082	3.57467	3.45911	3.35984
3597.55	11.739	11.6439	11.5504	11.4622	11.3793	11.2981	11.2112	11.1087	10.979	10.8115	10.6005	10.3503	10.0785	9.81117	9.57225	9.37404	9.2158	9.08662	8.97193	8.8589	8.73794	8.60275	8.44872	8.2723	8.0706	7.84281	7.59275	7.32772	7.05652	6.78601	6.51933	6.25701	5.99991	5.75117	5.51641	5.30137	5.10978	4.94043	4.78793	4.64449	4.50206	4.3547	4.20009	4.04048	3.88169	3.7314	3.59602	3.47878	3.37797
3596.59	11.8395	11.7437	11.6494	11.5605	11.4769	11.3949	11.3071	11.2034	11.0722	10.9031	10.69	10.4376	10.1637	9.89423	9.65355	9.45395	9.29458	9.16443	9.04876	8.93463	8.81238	8.67567	8.51985	8.3414	8.13743	7.90717	7.65452	7.38686	7.11307	6.84008	6.57102	6.30643	6.04715	5.79633	5.55961	5.34274	5.14949	4.97861	4.82465	4.67976	4.53582	4.38681	4.23043	4.06895	3.90826	3.75614	3.61906	3.50028	3.39805
3595.63	11.9373	11.8408	11.7459	11.6563	11.572	11.4893	11.4005	11.2958	11.1633	10.9925	10.7775	10.523	10.2469	9.97551	9.7332	9.5323	9.37192	9.24089	9.12434	9.00921	8.88576	8.74761	8.59011	8.40972	8.2036	7.97098	7.71587	7.4457	7.16945	6.8941	6.6228	6.35607	6.09474	5.84197	5.60341	5.38484	5.19004	5.01774	4.86243	4.71619	4.57082	4.42028	4.26222	4.09896	3.93648	3.78263	3.64395	3.52371	3.42015
3594.66	12.0357	11.9386	11.843	11.7528	11.6678	11.5843	11.4947	11.3889	11.2551	11.0827	10.8659	10.6092	10.331	10.0577	9.81369	9.61149	9.45009	9.31818	9.20077	9.08467	8.96007	8.82053	8.66139	8.47912	8.27088	8.03595	7.77839	7.50574	7.22705	6.94935	6.67581	6.40695	6.14357	5.88885	5.64845	5.4282	5.23186	5.05814	4.9015	4.75394	4.60718	4.45513	4.29543	4.13045	3.96621	3.81066	3.67041	3.54875	3.44389
3593.7	12.1372	12.0394	11.9431	11.8522	11.7665	11.6823	11.5918	11.485	11.3499	11.1759	10.9572	10.6984	10.4179	10.1425	9.89677	9.69316	9.53064	9.39779	9.27946	9.16237	9.0366	8.89569	8.73492	8.55077	8.34039	8.10312	7.84307	7.56786	7.28665	7.00652	6.73065	6.45955	6.19404	5.93726	5.69494	5.4729	5.27494	5.09975	4.94172	4.79279	4.64461	4.49103	4.32968	4.16294	3.99693	3.83966	3.69782	3.57473	3.46855
3592.73	12.2423	12.1437	12.0466	11.955	11.8686	11.7836	11.6923	11.5845	11.4481	11.2725	11.0517	10.7907	10.5079	10.2303	9.98264	9.77746	9.6137	9.4798	9.36048	9.24234	9.11537	8.97305	8.81063	8.62457	8.41201	8.17233	7.90971	7.63185	7.348	7.06531	6.78698	6.51351	6.24572	5.98676	5.74237	5.51842	5.31872	5.14195	4.98245	4.83208	4.68242	4.52726	4.36421	4.19567	4.02783	3.8688	3.72532	3.60075	3.49322
3591.77	12.3496	12.2502	12.1523	12.0599	11.9727	11.887	11.7948	11.6859	11.5482	11.3709	11.1481	10.8848	10.5996	10.3197	10.07	9.86315	9.69803	9.563	9.44262	9.32336	9.19515	9.05139	8.88729	8.69928	8.48451	8.24237	7.9771	7.69651	7.40994	7.12459	6.84369	6.56776	6.29757	6.03632	5.78976	5.56379	5.36226	5.18382	5.02277	4.8709	4.7197	4.56291	4.39811	4.22774	4.05802	3.89717	3.75202	3.62593	3.51702
3590.81	12.4559	12.3556	12.257	12.1638	12.0758	11.9892	11.8961	11.7862	11.6471	11.4682	11.2434	10.9778	10.6901	10.4079	10.1562	9.94765	9.78117	9.64497	9.5235	9.40311	9.27364	9.1284	8.96261	8.77263	8.55563	8.31102	8.04311	7.75979	7.47048	7.18246	6.899	6.62058	6.348	6.08444	5.83569	5.6077	5.40431	5.22418	5.06156	4.90816	4.75542	4.59698	4.43041	4.25818	4.08657	3.92391	3.77706	3.64944	3.53912
3589.84	12.5567	12.4558	12.3563	12.2623	12.1737	12.0863	11.9923	11.8813	11.7409	11.5603	11.3336	11.0657	10.7758	10.4914	10.2377	10.0276	9.8599	9.72262	9.60011	9.47861	9.34788	9.2012	9.03371	8.84181	8.62263	8.37563	8.10516	7.81922	7.52731	7.23676	6.95086	6.67009	6.39524	6.12949	5.87868	5.64877	5.44363	5.26189	5.09776	4.94289	4.78863	4.62858	4.4603	4.28625	4.11282	3.94838	3.79989	3.67078	3.55909
3588.88	12.6482	12.5466	12.4465	12.3518	12.2624	12.1743	12.0794	11.9674	11.8257	11.6436	11.415	11.1452	10.8532	10.5668	10.3116	10.1002	9.93141	9.79321	9.66979	9.54728	9.41537	9.2673	9.0982	8.90445	8.68323	8.434	8.16119	7.87287	7.57861	7.28579	6.99772	6.71487	6.43803	6.17037	5.91775	5.68616	5.47948	5.29632	5.13085	4.97464	4.81899	4.65745	4.48755	4.31181	4.13667	3.97058	3.82056	3.69006	3.5771
3587.91	12.7282	12.626	12.5254	12.4302	12.3403	12.2515	12.1558	12.0427	11.8999	11.7163	11.4861	11.2144	10.9207	10.6328	10.3764	10.164	9.99446	9.85559	9.73145	9.60809	9.47512	9.32576	9.15516	8.95972	8.73663	8.48541	8.21054	7.92015	7.62388	7.32915	7.03928	6.75472	6.47624	6.20703	5.95295	5.72	5.51208	5.32777	5.16117	5.00382	4.84694	4.68407	4.51273	4.33547	4.1588	3.99124	3.83986	3.70812	3.59402
3586.95	12.7982	12.6956	12.5946	12.499	12.4086	12.3192	12.2227	12.1088	11.9648	11.7799	11.5482	11.2751	10.98	10.6909	10.4335	10.2205	10.0504	9.91113	9.78647	9.6624	9.5285	9.37799	9.20603	9.00905	8.78428	8.53129	8.25462	7.96247	7.66452	7.36821	7.07687	6.79094	6.51117	6.24075	5.98553	5.75154	5.54265	5.35743	5.18993	5.03163	4.87371	4.70967	4.53706	4.35846	4.18043	4.01158	3.859	3.72618	3.61108
3585.99	12.8642	12.7613	12.66	12.5641	12.4732	12.3833	12.2861	12.1713	12.0263	11.8402	11.6071	11.3326	11.0362	10.7461	10.4879	10.2744	10.104	9.9644	9.83932	9.71464	9.57991	9.42833	9.25509	9.05667	8.83033	8.5757	8.29738	8.00361	7.70414	7.40643	7.1138	6.82667	6.54578	6.2743	6.01811	5.78323	5.57352	5.38752	5.21924	5.0601	4.90124	4.73613	4.56235	4.3825	4.20322	4.03317	3.8795	3.74568	3.62967
3585.02	12.9345	12.8313	12.7296	12.6333	12.542	12.4515	12.3537	12.2381	12.092	11.9046	11.6702	11.3942	11.0964	10.8051	10.5461	10.3321	10.1613	10.0213	9.89574	9.77044	9.63487	9.48222	9.30771	9.10783	8.87989	8.62357	8.34353	8.04808	7.747	7.44779	7.15377	6.86534	6.58323	6.31062	6.05337	5.81751	5.60692	5.42008	5.25097	5.09095	4.93111	4.76492	4.58993	4.40881	4.22825	4.05697	3.90215	3.76731	3.65036
3584.06	13.0164	12.9127	12.8106	12.7138	12.6219	12.5308	12.4323	12.3158	12.1685	11.9798	11.7438	11.4662	11.1668	10.874	10.6138	10.3988	10.2273	10.0867	9.96056	9.8345	9.69797	9.54416	9.36826	9.16679	8.93708	8.67885	8.39682	8.09937	7.79635	7.4953	7.19954	6.90947	6.6258	6.3517	6.09306	5.85592	5.64416	5.45624	5.28608	5.125	4.96402	4.79658	4.62023	4.43767	4.25564	4.08295	3.92684	3.79082	3.67277
3583.09	13.1135	13.0092	12.9064	12.8089	12.7164	12.6246	12.5252	12.4077	12.2592	12.069	11.8312	11.5515	11.25	10.9552	10.6933	10.477	10.3044	10.1629	10.0358	9.90874	9.77108	9.61593	9.43846	9.23517	9.00342	8.74294	8.45853	8.15863	7.8532	7.54981	7.25182	6.95961	6.67387	6.3978	6.13729	5.89842	5.68507	5.49569	5.32417	5.16174	4.99936	4.83042	4.65246	4.46819	4.28443	4.11006	3.95239	3.81495	3.69561
3582.13	13.2243	13.1191	13.0153	12.917	12.8237	12.731	12.6308	12.5121	12.3623	12.1704	11.9305	11.6485	11.3444	11.0473	10.7832	10.565	10.391	10.2481	10.1198	9.99158	9.85257	9.69588	9.51664	9.31132	9.07725	8.81419	8.52701	8.22424	7.91593	7.60974	7.30902	7.01417	6.72589	6.44736	6.18451	5.94346	5.72811	5.5369	5.36368	5.19961	5.03557	4.86488	4.68505	4.49881	4.31304	4.13673	3.97724	3.83814	3.71727
3581.16	13.3432	13.237	13.1323	13.0329	12.9386	12.8451	12.7438	12.624	12.4727	12.279	12.0368	11.7522	11.4454	11.1455	10.8789	10.6585	10.4827	10.3383	10.2086	10.0789	9.93837	9.77999	9.59883	9.39129	9.1547	8.88883	8.5986	8.29267	7.98116	7.67181	7.36803	7.0702	6.77902	6.49768	6.23215	5.98858	5.77092	5.57761	5.40243	5.2365	5.07059	4.89796	4.71606	4.52764	4.33967	4.1612	3.99969	3.85876	3.73617
3580.2	13.4632	13.3559	13.2501	13.1497	13.0544	12.9598	12.8575	12.7364	12.5837	12.3881	12.1437	11.8564	11.5466	11.2439	10.9746	10.752	10.5742	10.4281	10.2968	10.1656	10.0234	9.86329	9.68011	9.47028	9.23109	8.96232	8.66895	8.35973	8.0449	7.73227	7.42528	7.12433	6.8301	6.54581	6.27745	6.03123	5.81111	5.61555	5.4383	5.27038	5.1025	4.92781	4.74375	4.55308	4.3628	4.18208	4.01846	3.87559	3.75121
3579.24	13.5784	13.47	13.3631	13.2617	13.1653	13.0697	12.9662	12.8439	12.6897	12.4923	12.2456	11.9557	11.6432	11.3376	11.0658	10.8409	10.6611	10.5132	10.3804	10.2476	10.1038	9.94184	9.75664	9.54453	9.30275	9.03113	8.73468	8.42224	8.10415	7.78829	7.47815	7.17412	6.8769	6.58969	6.31854	6.06967	5.84711	5.6493	5.46995	5.30003	5.13017	4.95344	4.76722	4.57429	4.38171	4.19875	4.03303	3.88821	3.76202
3578.27	13.6852	13.5758	13.4679	13.3654	13.2681	13.1714	13.0669	12.9434	12.7877	12.5884	12.3397	12.0473	11.7321	11.4239	11.1497	10.9227	10.741	10.5915	10.4571	10.3227	10.1773	10.0136	9.82641	9.61208	9.36783	9.09347	8.7941	8.47861	8.15744	7.83855	7.52543	7.2185	6.91845	6.62848	6.35468	6.1033	5.8784	5.67843	5.49707	5.32522	5.15343	4.97471	4.7864	4.59128	4.39649	4.21137	4.0436	3.8969	3.76895
3577.31	13.7837	13.6734	13.5645	13.4611	13.3628	13.2651	13.1595	13.0348	12.8777	12.6768	12.426	12.1314	11.8138	11.5032	11.2267	10.9977	10.8142	10.6632	10.5273	10.3914	10.2444	10.0789	9.88985	9.67338	9.42677	9.14983	8.8477	8.52936	8.20531	7.88357	7.56768	7.25805	6.95535	6.66281	6.38652	6.13279	5.90569	5.70367	5.52039	5.34669	5.17305	4.99241	4.8021	4.6049	4.40798	4.2208	4.05107	3.90256	3.77291
3576.34	13.8776	13.7664	13.6566	13.5522	13.4529	13.3543	13.2477	13.1218	12.9633	12.7607	12.508	12.2111	11.8912	11.5783	11.2997	11.0687	10.8836	10.731	10.5936	10.4563	10.3077	10.1405	9.94955	9.73099	9.48207	9.20263	8.89784	8.57675	8.24993	7.92547	7.60691	7.29467	6.98943	6.69441	6.41573	6.15973	5.93049	5.72648	5.54132	5.36581	5.19035	5.00785	4.81557	4.61633	4.41735	4.22814	4.05651	3.90622	3.7749
3575.38	13.9719	13.8598	13.7491	13.6437	13.5435	13.4438	13.3361	13.209	13.0491	12.8449	12.5902	12.2911	11.9688	11.6535	11.3727	11.1398	10.9529	10.7988	10.6599	10.521	10.3708	10.2019	10.009	9.78828	9.53702	9.25505	8.94756	8.62368	8.29405	7.9668	7.64553	7.33063	7.02279	6.72524	6.44411	6.18577	5.95435	5.7483	5.56121	5.38384	5.20653	5.02211	4.82784	4.62652	4.42544	4.23417	4.0606	3.9085	3.77548
3574.41	14.0716	13.9584	13.8466	13.7402	13.6389	13.5382	13.4293	13.301	13.1396	12.9336	12.6768	12.3754	12.0506	11.7327	11.4496	11.2145	11.0257	10.8697	10.7291	10.5886	10.4367	10.2659	10.071	9.84808	9.59437	9.3097	8.99935	8.67249	8.33984	8.0096	7.68538	7.3676	7.05695	6.75665	6.47286	6.21199	5.97818	5.76991	5.58075	5.40138	5.22209	5.03564	4.83924	4.63572	4.4324	4.23896	4.06331	3.9093	3.77446
3573.45	14.1788	14.0645	13.9515	13.844	13.7415	13.6396	13.5295	13.3998	13.2369	13.029	12.77	12.4659	12.1383	11.8176	11.5317	11.2942	11.1032	10.9452	10.8028	10.6604	10.5066	10.3338	10.1368	9.91145	9.65507	9.36749	9.054	8.72388	8.3879	8.05435	7.72688	7.4059	7.09211	6.78874	6.50198	6.23827	6.00181	5.79107	5.5996	5.41803	5.23657	5.0479	4.84921	4.64329	4.43755	4.24173	4.06383	3.90772	3.77091
3572.49	14.2926	14.1771	14.0628	13.9539	13.8501	13.747	13.6356	13.5044	13.3398	13.1299	12.8684	12.5616	12.2309	11.907	11.6181	11.3778	11.1843	11.0241	10.8796	10.7352	10.5794	10.4044	10.205	9.97709	9.71785	9.42712	9.11024	8.77656	8.43695	8.09978	7.76872	7.44422	7.12697	6.8202	6.53015	6.26331	6.0239	5.81043	5.61641	5.43242	5.24858	5.0575	4.85631	4.6478	4.43943	4.24103	4.06069	3.9023	3.76334
3571.52	14.4088	14.2919	14.1763	14.066	13.9608	13.8563	13.7435	13.6108	13.4444	13.2324	12.9684	12.6586	12.3246	11.9974	11.7053	11.462	11.2658	11.1032	10.9564	10.8098	10.6517	10.4745	10.2726	10.0419	9.77965	9.4856	9.16515	8.82772	8.48428	8.14326	7.8084	7.48016	7.15921	6.84883	6.55527	6.28506	6.0425	5.82609	5.62933	5.44275	5.25637	5.06273	4.85888	4.64762	4.43646	4.23533	4.05239	3.89157	3.75032
3570.56	14.5213	14.4031	14.286	14.1742	14.0676	13.9616	13.8473	13.7131	13.5448	13.3307	13.0641	12.7513	12.4141	12.0836	11.7882	11.5419	11.343	11.1778	11.0287	10.8798	10.7194	10.5397	10.3352	10.1018	9.83647	9.53906	9.21501	8.87381	8.5265	8.18162	7.84293	7.5109	7.18623	6.87219	6.57506	6.30144	6.05566	5.83624	5.63667	5.44742	5.25842	5.06214	4.85557	4.6415	4.4275	4.22357	4.03797	3.87466	3.73106
3569.59	14.6226	14.503	14.3846	14.2714	14.1634	14.056	13.9402	13.8043	13.6343	13.418	13.149	12.8335	12.4932	12.1596	11.8612	11.6121	11.4105	11.243	11.0915	10.9403	10.7776	10.5956	10.3885	10.1524	9.88404	9.58343	9.25596	8.91119	8.56025	8.21173	7.86944	7.53385	7.20567	6.88817	6.58768	6.31082	6.06196	5.83966	5.63737	5.44552	5.25398	5.05513	4.8459	4.6291	4.41234	4.20571	4.01752	3.85178	3.70587
3568.63	14.7062	14.5855	14.4659	14.3515	14.2422	14.1334	14.0162	13.8788	13.7071	13.4889	13.2177	12.8997	12.5569	12.2206	11.9197	11.6682	11.4644	11.2946	11.141	10.9877	10.8229	10.6386	10.4291	10.1904	9.91939	9.6159	9.28542	8.93753	8.58343	8.23175	7.88634	7.54768	7.21646	6.89597	6.59256	6.31286	6.0613	5.83643	5.6317	5.43749	5.24361	5.04239	4.83073	4.61144	4.39216	4.18306	3.99252	3.82455	3.67652
3567.66	14.7688	14.6473	14.5267	14.4113	14.3008	14.1909	14.0724	13.9336	13.7603	13.5405	13.2675	12.9476	12.6028	12.2646	11.9617	11.7083	11.5028	11.3313	11.1759	11.0208	10.8541	10.6677	10.4562	10.2152	9.94189	9.636	9.30305	8.95266	8.59605	8.24188	7.89402	7.55294	7.21934	6.89651	6.59079	6.30885	6.05511	5.82814	5.62138	5.42518	5.22932	5.02607	4.81233	4.5909	4.36948	4.15828	3.96572	3.79585	3.64598
3566.7	14.8117	14.6896	14.5683	14.4522	14.3409	14.2299	14.1103	13.9703	13.7958	13.5746	13.3002	12.9789	12.6327	12.2932	11.9891	11.7345	11.5277	11.355	11.1983	11.0417	10.8733	10.6853	10.472	10.2292	9.95403	9.64628	9.31147	8.95922	8.60079	8.24484	7.89522	7.55244	7.21716	6.89267	6.58531	6.30175	6.04643	5.81789	5.60958	5.41182	5.21437	5.00949	4.79408	4.57095	4.34781	4.13494	3.94077	3.76936	3.61801
3565.74	14.8417	14.7192	14.5975	14.4808	14.3688	14.2571	14.1366	13.9956	13.82	13.5977	13.3223	13	12.6529	12.3126	12.0078	11.7524	11.5449	11.3712	11.2135	11.0558	10.8862	10.6968	10.482	10.2378	9.96116	9.65198	9.31578	8.96221	8.60249	8.24529	7.89449	7.55054	7.21413	6.88853	6.58006	6.29539	6.03896	5.80929	5.59983	5.4009	5.20222	4.99606	4.77933	4.55485	4.33039	4.11621	3.92078	3.74815	3.59562
3564.77	14.8688	14.7461	14.624	14.5069	14.3944	14.282	14.1607	14.0189	13.8424	13.6193	13.343	13.0199	12.6721	12.3312	12.0258	11.7699	11.5618	11.3875	11.229	11.0704	10.8998	10.7092	10.4932	10.2478	9.9699	9.65952	9.32218	8.96751	8.60674	8.24856	7.89681	7.55196	7.21468	6.88821	6.57888	6.29336	6.03605	5.80549	5.59512	5.39522	5.19553	4.98832	4.77048	4.54488	4.31929	4.10402	3.90753	3.73389	3.58036
3563.81	14.9034	14.7803	14.6579	14.5404	14.4274	14.3144	14.1924	14.0498	13.8726	13.6485	13.3713	13.0474	12.6988	12.3571	12.0511	11.7946	11.5859	11.4109	11.2517	11.0922	10.9206	10.729	10.5119	10.2652	9.98614	9.67455	9.336	8.98015	8.61825	8.25898	7.90619	7.56034	7.22208	6.89467	6.58441	6.29796	6.03974	5.80827	5.59698	5.39614	5.19547	4.98723	4.76832	4.54161	4.31491	4.09855	3.90102	3.72638	3.57189
3562.84	14.9516	14.8281	14.7052	14.5871	14.4736	14.3599	14.2373	14.094	13.9159	13.6908	13.4126	13.0875	12.7378	12.3951	12.088	11.8306	11.621	11.4452	11.2851	11.1248	10.9521	10.7595	10.5412	10.2932	10.0128	9.69974	9.35972	9.00239	8.63903	8.27834	7.92417	7.57698	7.23743	6.90875	6.59724	6.30959	6.05021	5.81763	5.60525	5.40333	5.20157	4.99218	4.77208	4.54413	4.31618	4.09859	3.89988	3.72413	3.56857
3561.88	15.0153	14.8912	14.7677	14.649	14.5347	14.4204	14.297	14.1529	13.9738	13.7477	13.4681	13.1416	12.7903	12.4461	12.1376	11.8789	11.6681	11.4912	11.33	11.1686	10.9948	10.8009	10.5813	10.3319	10.0498	9.73507	9.39322	9.034	8.66874	8.30617	7.95017	7.6012	7.2599	6.92951	6.61635	6.32711	6.06622	5.83222	5.61849	5.41527	5.2122	5.00148	4.77997	4.55056	4.32112	4.10207	3.90198	3.72492	3.56811
3560.91	15.0924	14.9675	14.8432	14.7237	14.6086	14.4935	14.3693	14.2242	14.0441	13.8167	13.5356	13.2073	12.8542	12.508	12.1976	11.9373	11.7249	11.5467	11.3842	11.2215	11.0464	10.8512	10.63	10.3789	10.095	9.7782	9.43416	9.07266	8.70508	8.34021	7.98195	7.63076	7.28729	6.95478	6.63956	6.34834	6.0856	5.84987	5.63451	5.42974	5.22515	5.01286	4.78973	4.55863	4.32746	4.10672	3.905	3.72643	3.56819
3559.95	15.1788	15.053	14.9277	14.8073	14.6913	14.5753	14.4502	14.3041	14.1228	13.894	13.6112	13.2809	12.9256	12.5771	12.2646	12.0023	11.7881	11.6082	11.4443	11.2801	11.1036	10.9068	10.684	10.4311	10.1451	9.82599	9.47948	9.11538	8.74517	8.37766	8.0168	7.66307	7.31709	6.98213	6.66454	6.37105	6.10617	5.86845	5.65125	5.44473	5.23842	5.02439	4.79943	4.56644	4.33335	4.1107	3.90719	3.72692	3.56708
3558.99	15.2697	15.1429	15.0167	14.8952	14.7782	14.6612	14.5351	14.388	14.2054	13.9751	13.6904	13.358	13.0003	12.6494	12.3346	12.07	11.8539	11.6723	11.5067	11.3409	11.1629	10.9644	10.7398	10.4849	10.1967	9.87512	9.52596	9.15909	8.78603	8.41568	8.05202	7.69553	7.34684	7.00923	6.68905	6.3931	6.12589	5.88602	5.66681	5.45838	5.25021	5.0343	4.80739	4.57237	4.3372	4.11252	3.90706	3.72498	3.56342
3558.02	15.3612	15.2334	15.1061	14.9835	14.8655	14.7475	14.6203	14.472	14.2881	14.0562	13.7697	13.4351	13.0749	12.7215	12.4042	12.1374	11.9193	11.7357	11.5684	11.401	11.2212	11.0211	10.7946	10.5376	10.2471	9.92299	9.57109	9.20136	8.82536	8.45209	8.08553	7.72618	7.37468	7.03431	6.71145	6.41293	6.14331	5.90118	5.67986	5.46945	5.25933	5.04144	4.8125	4.57536	4.33804	4.11124	3.90376	3.71979	3.55644
3557.06	15.4505	15.3216	15.1932	15.0696	14.9505	14.8314	14.7032	14.5537	14.3684	14.1349	13.8465	13.5097	13.1471	12.7912	12.4714	12.2023	11.9821	11.7967	11.6276	11.4584	11.2769	11.0749	10.8465	10.5874	10.2946	9.96796	9.61332	9.2407	8.86177	8.48555	8.11608	7.75386	7.39954	7.05639	6.73083	6.42971	6.15764	5.91321	5.68976	5.47731	5.2652	5.04531	4.81428	4.57499	4.33549	4.10654	3.89701	3.71111	3.54592
3556.09	15.5359	15.406	15.2766	15.1518	15.0317	14.9115	14.7821	14.6314	14.4448	14.2097	13.9194	13.5804	13.2154	12.8571	12.5349	12.2636	12.0413	11.854	11.6831	11.5122	11.329	11.1251	10.8948	10.6335	10.3384	10.0092	9.65189	9.27644	8.89462	8.5155	8.14317	7.77812	7.42102	7.07513	6.7469	6.44321	6.1687	5.922	5.6964	5.48191	5.26781	5.0459	4.81281	4.57137	4.32969	4.09859	3.88701	3.69919	3.53217
3555.13	15.617	15.4861	15.3556	15.2298	15.1086	14.9873	14.8568	14.7049	14.517	14.2803	13.9881	13.647	13.2797	12.919	12.5946	12.321	12.0967	11.9075	11.7348	11.5622	11.3772	11.1716	10.9393	10.676	10.3785	10.0469	9.6869	9.3087	8.92406	8.54213	8.167	7.7992	7.43939	7.09083	6.75999	6.45378	6.17688	5.92793	5.70023	5.48373	5.26765	5.04375	4.80861	4.56505	4.32122	4.08802	3.87442	3.68469	3.51585
3554.16	15.6941	15.5623	15.4307	15.3039	15.1816	15.0593	14.9277	14.7746	14.5853	14.3471	14.0531	13.71	13.3405	12.9774	12.6507	12.3751	12.1488	11.9577	11.7833	11.6089	11.4222	11.2148	10.9806	10.7152	10.4155	10.0815	9.71895	9.33807	8.9507	8.56603	8.18819	7.81772	7.45527	7.10412	6.77074	6.46208	6.18285	5.9317	5.70192	5.48345	5.26544	5.03958	4.80242	4.5568	4.31087	4.0756	3.86001	3.66842	3.4978
3553.2	15.7681	15.6353	15.5028	15.3749	15.2516	15.1282	14.9955	14.8413	14.6507	14.411	14.1152	13.7701	13.3984	13.0332	12.7043	12.4265	12.1983	12.0054	11.8292	11.6532	11.4648	11.2556	11.0195	10.7521	10.4503	10.1139	9.74883	9.36535	8.97532	8.58799	8.20751	7.83444	7.46941	7.11573	6.77987	6.46882	6.1873	5.934	5.7022	5.48178	5.26187	5.0341	4.79497	4.54731	4.29932	4.06203	3.84451	3.65108	3.47871
3552.24	15.8399	15.7062	15.5727	15.4438	15.3194	15.195	15.0612	14.9058	14.714	14.4728	14.1753	13.8283	13.4544	13.087	12.756	12.4762	12.246	12.0514	11.8735	11.6958	11.5057	11.2947	11.0568	10.7874	10.4834	10.1447	9.77724	9.39119	8.99856	8.60861	8.22555	7.84992	7.48237	7.1262	6.78791	6.4745	6.19074	5.93533	5.70152	5.4792	5.25741	5.02775	4.78668	4.53702	4.28701	4.04772	3.82829	3.63305	3.45896
3551.27	15.9099	15.7753	15.6408	15.5109	15.3855	15.2601	15.1252	14.9687	14.7756	14.5329	14.2338	13.8848	13.5089	13.1393	12.8062	12.5244	12.2923	12.0959	11.9163	11.7369	11.5452	11.3325	11.0927	10.8214	10.5153	10.1743	9.8044	9.41584	9.02063	8.62811	8.24249	7.86434	7.4943	7.13568	6.79498	6.47925	6.19328	5.93576	5.69998	5.47577	5.25213	5.02061	4.77761	4.52598	4.27397	4.03271	3.81138	3.61436	3.43856
3550.31	15.9778	15.8423	15.7068	15.576	15.4496	15.3231	15.1872	15.0295	14.8352	14.5911	14.2903	13.9394	13.5615	13.1898	12.8545	12.5707	12.3368	12.1386	11.9574	11.7764	11.5829	11.3685	11.127	10.8537	10.5455	10.2023	9.82999	9.43895	9.04122	8.64617	8.25804	7.8774	7.50491	7.14387	6.80081	6.48278	6.19462	5.93504	5.69731	5.47122	5.24575	5.01238	4.76749	4.5139	4.25991	4.01671	3.79352	3.59473	3.41723
3549.34	16.0423	15.9059	15.7695	15.6377	15.5103	15.3828	15.2459	15.0871	14.8915	14.646	14.3436	13.9909	13.611	13.2373	12.9	12.6143	12.3786	12.1787	11.9958	11.8131	11.6181	11.402	11.1587	10.8835	10.5733	10.2279	9.85325	9.4598	9.05961	8.6621	8.27154	7.88849	7.51363	7.15023	6.80487	6.48462	6.19432	5.93272	5.69307	5.46516	5.23789	5.00271	4.75597	4.50047	4.24455	3.99943	3.77441	3.57389	3.39473
3548.38	16.1016	15.9644	15.8271	15.6944	15.566	15.4375	15.2996	15.1398	14.943	14.6962	14.3923	14.0379	13.6561	13.2805	12.9413	12.6538	12.4163	12.2148	12.0303	11.8461	11.6494	11.4317	11.1867	10.9097	10.5975	10.25	9.87321	9.47749	9.07498	8.67514	8.28228	7.89695	7.51984	7.15423	6.80669	6.48432	6.19199	5.92847	5.68699	5.45732	5.22833	4.99141	4.74289	4.48556	4.22778	3.98084	3.75406	3.55187	3.37111
3547.41	16.1537	16.0158	15.8777	15.7441	15.6149	15.4855	15.3466	15.1858	14.9879	14.7398	14.4345	14.0785	13.6951	13.3178	12.9769	12.6877	12.4487	12.2456	12.0597	11.874	11.6759	11.4566	11.21	10.9313	10.6173	10.2679	9.88908	9.49128	9.08666	8.68472	8.28976	7.90237	7.52321	7.15559	6.80606	6.48175	6.18756	5.92226	5.67909	5.44778	5.21719	4.97866	4.72847	4.46944	4.20993	3.96129	3.73287	3.52912	3.34686
3546.45	16.1979	16.0593	15.9206	15.7862	15.6562	15.5259	15.3862	15.2244	15.0255	14.7763	14.4698	14.1125	13.7276	13.3488	13.0065	12.7159	12.4755	12.271	12.0837	11.8967	11.6973	11.4766	11.2285	10.9482	10.6326	10.2815	9.90091	9.50127	9.0948	8.691	8.29421	7.90501	7.52407	7.15467	6.8034	6.47739	6.18155	5.91466	5.66997	5.43719	5.20515	4.96515	4.71347	4.45289	4.19183	3.94165	3.71175	3.50658	3.32295
3545.49	16.235	16.0959	15.9565	15.8215	15.6907	15.5597	15.4192	15.2566	15.0567	14.8066	14.499	14.1405	13.7545	13.3744	13.0309	12.7391	12.4975	12.2919	12.1034	11.9152	11.7145	11.4926	11.2431	10.9615	10.6445	10.2919	9.90971	9.50849	9.10042	8.69503	8.29667	7.90592	7.52345	7.15254	6.79977	6.47229	6.17502	5.90675	5.66073	5.42665	5.19332	4.95202	4.699	4.43706	4.17462	3.92308	3.69186	3.48543	3.30059
3544.52	16.2678	16.1282	15.9883	15.8526	15.7213	15.5896	15.4483	15.285	15.0843	14.8333	14.5247	14.1653	13.7782	13.3971	13.0525	12.7596	12.517	12.3103	12.1208	11.9315	11.7298	11.5067	11.2561	10.9733	10.6549	10.3009	9.91742	9.51481	9.10534	8.69856	8.29882	7.90672	7.52292	7.15069	6.79661	6.46784	6.16931	5.89982	5.65261	5.41738	5.1829	4.94043	4.68622	4.42305	4.15937	3.90661	3.67422	3.46665	3.2807
3543.56	16.3003	16.1602	16.0198	15.8836	15.7517	15.6194	15.4774	15.3133	15.112	14.8601	14.5506	14.1903	13.8022	13.42	13.0744	12.7806	12.537	12.3294	12.1389	11.9487	11.7458	11.5217	11.27	10.986	10.6664	10.3112	9.92641	9.52248	9.11169	8.7036	8.30257	7.9092	7.52414	7.15067	6.79536	6.46539	6.16567	5.89504	5.64671	5.4104	5.17484	4.93128	4.67594	4.41163	4.14679	3.89289	3.65938	3.45076	3.26378
3542.59	16.3366	16.1961	16.0551	15.9184	15.7859	15.653	15.5104	15.3456	15.1434	14.8908	14.5804	14.219	13.8298	13.4466	13.0999	12.8051	12.5605	12.3519	12.1604	11.9692	11.7654	11.5402	11.2874	11.0022	10.6814	10.3249	9.93878	9.53349	9.12132	8.71186	8.30947	7.91476	7.52839	7.15361	6.79703	6.46579	6.16486	5.89304	5.64359	5.40618	5.16953	4.92486	4.6684	4.40292	4.13691	3.88185	3.64723	3.43754	3.24953
3541.63	16.3798	16.2386	16.0971	15.9598	15.8266	15.6931	15.5498	15.3843	15.1814	14.9278	14.6164	14.2538	13.8635	13.479	13.1311	12.835	12.5893	12.3796	12.1871	11.9948	11.7899	11.5637	11.3097	11.0233	10.7012	10.3433	9.95566	9.54884	9.13511	8.7241	8.32018	7.92396	7.53609	7.15984	6.8018	6.46915	6.16686	5.89375	5.64306	5.40446	5.16664	4.9208	4.66312	4.3964	4.12913	3.87283	3.63701	3.42618	3.23707
3540.67	16.4305	16.2887	16.1466	16.0085	15.8747	15.7404	15.5964	15.4301	15.2263	14.9717	14.6592	14.2953	13.9035	13.5176	13.1682	12.8707	12.6237	12.4128	12.2191	12.0257	11.8197	11.5922	11.337	11.0492	10.7257	10.3662	9.97691	9.56834	9.15283	8.74003	8.33434	7.93637	7.54678	7.16883	6.80912	6.47485	6.17101	5.89644	5.64438	5.40446	5.16535	4.91821	4.6592	4.39111	4.12244	3.86477	3.62763	3.41555	3.22524
3539.7	16.4873	16.3449	16.2019	16.0632	15.9285	15.7935	15.6487	15.4816	15.2769	15.0212	14.7074	14.3421	13.9487	13.561	13.21	12.9109	12.6624	12.4501	12.2551	12.0605	11.8532	11.6245	11.3679	11.0787	10.7535	10.3923	10.0012	9.59067	9.17316	8.75836	8.35068	7.95075	7.55921	7.17935	6.81776	6.48168	6.17612	5.89993	5.64634	5.40497	5.16445	4.9159	4.65544	4.38584	4.11566	3.85648	3.6179	3.40446	3.21285
3538.74	16.5475	16.4043	16.2605	16.121	15.9855	15.8496	15.7041	15.5361	15.3304	15.0736	14.7584	14.3915	13.9963	13.6069	13.254	12.9532	12.7031	12.4894	12.293	12.097	11.8885	11.6584	11.4004	11.1096	10.7828	10.4197	10.0266	9.61398	9.19434	8.77739	8.36758	7.96553	7.57191	7.18998	6.82639	6.48836	6.18095	5.90301	5.6478	5.40489	5.16287	4.91282	4.65081	4.37963	4.10782	3.84706	3.60695	3.39207	3.19908
3537.77	16.608	16.464	16.3195	16.179	16.0427	15.906	15.7596	15.5907	15.384	15.126	14.8095	14.441	14.044	13.6527	13.298	12.9954	12.7437	12.5284	12.3306	12.1333	11.9233	11.6919	11.4324	11.14	10.8114	10.4465	10.0513	9.6366	9.21477	8.79561	8.38361	7.97939	7.58362	7.19959	6.83392	6.49389	6.18458	5.90486	5.64797	5.40348	5.15992	4.90832	4.64472	4.3719	4.09844	3.83603	3.59436	3.37799	3.18358
3536.81	16.6666	16.5218	16.3764	16.2351	16.0979	15.9604	15.8131	15.6433	15.4356	15.1765	14.8585	14.4884	14.0897	13.6966	13.34	13.0357	12.7823	12.5655	12.3663	12.1676	11.9563	11.7234	11.4625	11.1686	10.8382	10.4714	10.0742	9.65739	9.2334	8.81206	8.39789	7.99154	7.59365	7.20752	6.83981	6.4978	6.1866	5.9051	5.64654	5.40047	5.15537	4.90222	4.63705	4.36259	4.08748	3.82344	3.58019	3.36234	3.16651
3535.84	16.7222	16.5767	16.4305	16.2884	16.1504	16.012	15.8639	15.6932	15.4845	15.2242	14.9049	14.5333	14.1329	13.7379	13.3796	13.0737	12.8187	12.6004	12.3998	12.1997	11.987	11.7528	11.4904	11.1949	10.8628	10.4942	10.0951	9.67617	9.25007	8.82663	8.41036	8.00193	7.60199	7.21383	6.84413	6.50019	6.18715	5.90392	5.64373	5.39609	5.14948	4.89481	4.62808	4.35203	4.07529	3.80964	3.56486	3.34554	3.14832
3534.88	16.7757	16.6294	16.4824	16.3395	16.2007	16.0615	15.9126	15.741	15.5313	15.2699	14.9493	14.5762	14.1741	13.7775	13.4175	13.1098	12.8533	12.6336	12.4316	12.2301	12.0161	11.7805	11.5167	11.2196	10.886	10.5155	10.1145	9.69358	9.26545	8.83995	8.42164	8.01119	7.60925	7.21912	6.84748	6.50166	6.18682	5.90189	5.6401	5.39094	5.14284	4.88668	4.61842	4.34079	4.06246	3.79524	3.54894	3.32819	3.12959
3533.92	16.8285	16.6815	16.5337	16.39	16.2504	16.1104	15.9606	15.7881	15.5775	15.315	14.9931	14.6185	14.2148	13.8165	13.4548	13.1455	12.8874	12.6662	12.4629	12.2601	12.0448	11.8078	11.5425	11.244	10.9086	10.5364	10.1335	9.71062	9.28046	8.85294	8.43261	8.02015	7.61623	7.22415	6.85058	6.5029	6.18628	5.89966	5.63627	5.3856	5.13602	4.87838	4.60861	4.32942	4.0495	3.78072	3.53292	3.31075	3.11078
3532.95	16.8821	16.7343	16.5858	16.4413	16.3008	16.16	16.0093	15.836	15.6244	15.3607	15.0376	14.6615	14.2562	13.8561	13.4926	13.1817	12.9221	12.6995	12.4947	12.2905	12.0739	11.8355	11.5688	11.2687	10.9317	10.5578	10.1529	9.72806	9.29586	8.86627	8.4439	8.02941	7.62349	7.22942	6.85391	6.50433	6.1859	5.89757	5.63258	5.38038	5.12931	4.87018	4.59888	4.31812	4.03661	3.76626	3.51695	3.29334	3.09199
3531.99	16.9369	16.7884	16.639	16.4937	16.3524	16.2107	16.0592	15.885	15.6724	15.4076	15.0831	14.7055	14.2985	13.8967	13.5315	13.2188	12.9576	12.7334	12.5272	12.3217	12.1037	11.864	11.5959	11.2942	10.9555	10.5797	10.1729	9.74604	9.31175	8.88006	8.45558	8.03902	7.63104	7.23494	6.85743	6.50592	6.18564	5.89557	5.62894	5.37518	5.1226	4.86196	4.58911	4.30676	4.02363	3.75169	3.50083	3.27577	3.07302
3531.02	16.9922	16.8428	16.6927	16.5465	16.4043	16.2618	16.1095	15.9344	15.7208	15.4548	15.129	14.7498	14.3411	13.9375	13.5705	13.2561	12.9932	12.7675	12.5599	12.353	12.1336	11.8925	11.6229	11.3197	10.9793	10.6016	10.1929	9.76393	9.32751	8.89369	8.46709	8.04841	7.63834	7.24018	6.86064	6.50717	6.18501	5.89318	5.62488	5.36955	5.11544	4.85327	4.57885	4.29489	4.01013	3.73657	3.48417	3.25763	3.05347
3530.06	17.0458	16.8957	16.7447	16.5977	16.4547	16.3114	16.1582	15.9822	15.7676	15.5005	15.1733	14.7926	14.3822	13.9768	13.608	13.2919	13.0274	12.8002	12.5911	12.3828	12.1621	11.9196	11.6485	11.3437	11.0017	10.6222	10.2115	9.78051	9.342	8.90606	8.47735	8.05659	7.64445	7.24424	6.86269	6.50727	6.18326	5.88967	5.61972	5.36283	5.1072	4.84351	4.56754	4.28198	3.9956	3.72044	3.46649	3.23849	3.03293
3529.09	17.0955	16.9447	16.7929	16.6451	16.5013	16.3571	16.2031	16.0262	15.8106	15.5425	15.214	14.8318	14.4198	14.0127	13.6422	13.3245	13.0585	12.8298	12.6193	12.4097	12.1876	11.9437	11.6713	11.365	11.0213	10.6401	10.2275	9.79454	9.35402	8.91606	8.48534	8.06259	7.64847	7.24631	6.86284	6.50556	6.17976	5.88448	5.61295	5.35454	5.09744	4.83227	4.5548	4.26769	3.97975	3.70304	3.44761	3.21819	3.01127
3528.13	17.1393	16.9878	16.8353	16.6867	16.5421	16.3972	16.2424	16.0647	15.8482	15.579	15.2494	14.8659	14.4524	14.0438	13.6717	13.3525	13.085	12.855	12.6432	12.4323	12.209	11.9638	11.69	11.3823	11.0371	10.6542	10.2399	9.80516	9.36281	8.923	8.49043	8.06585	7.64992	7.24596	6.86073	6.50173	6.17428	5.87743	5.60441	5.34458	5.0861	4.81955	4.54067	4.25211	3.96269	3.68454	3.42771	3.19696	2.98876
3527.17	17.1765	17.0244	16.8713	16.722	16.5767	16.431	16.2755	16.097	15.8797	15.6095	15.2788	14.8942	14.4794	14.0694	13.6961	13.3755	13.1068	12.8755	12.6625	12.4505	12.2259	11.9796	11.7045	11.3955	11.0489	10.6646	10.2487	9.81237	9.36838	8.92693	8.49272	8.06651	7.64898	7.24342	6.85662	6.49608	6.16714	5.86887	5.59451	5.33338	5.07363	4.80581	4.52564	4.23575	3.94499	3.66551	3.4074	3.17543	2.96605
3526.2	17.2077	17.0551	16.9014	16.7515	16.6056	16.4593	16.303	16.1238	15.9057	15.6348	15.3032	14.9175	14.5016	14.0905	13.716	13.3943	13.1244	12.892	12.678	12.4649	12.2393	11.9918	11.7156	11.4054	11.0576	10.6719	10.2547	9.81697	9.37155	8.92865	8.49302	8.06539	7.64645	7.2395	6.85132	6.48942	6.15917	5.85965	5.58407	5.32178	5.06089	4.79193	4.51058	4.21951	3.92754	3.64687	3.3876	3.15453	2.94408
3525.24	17.2346	17.0816	16.9274	16.7769	16.6305	16.4836	16.3267	16.1469	15.9281	15.6564	15.324	14.9374	14.5206	14.1085	13.7329	13.4102	13.1394	12.906	12.691	12.477	12.2504	12.002	11.7247	11.4135	11.0645	10.6777	10.2593	9.82032	9.37364	8.92948	8.49259	8.06371	7.64354	7.23537	6.84597	6.48288	6.15146	5.85081	5.57416	5.31082	5.04891	4.77892	4.49653	4.20438	3.91133	3.62958	3.36928	3.1352	2.92378
3524.27	17.2593	17.1058	16.9511	16.8002	16.6533	16.5058	16.3484	16.168	15.9486	15.6763	15.3431	14.9557	14.5381	14.1251	13.7486	13.4251	13.1533	12.919	12.7032	12.4882	12.2608	12.0115	11.7333	11.4211	11.0711	10.6833	10.2638	9.82367	9.37585	8.93054	8.49252	8.06252	7.64123	7.23195	6.84146	6.47728	6.14481	5.84314	5.5655	5.30122	5.03837	4.76745	4.4841	4.19098	3.89694	3.61422	3.35296	3.11798	2.90566
3523.31	17.2832	17.1294	16.9743	16.823	16.6755	16.5276	16.3697	16.1887	15.9688	15.6958	15.362	14.9739	14.5555	14.1416	13.7643	13.4399	13.1673	12.9322	12.7155	12.4998	12.2716	12.0214	11.7424	11.4293	11.0784	10.6896	10.2691	9.82791	9.37902	8.93264	8.49356	8.06251	7.64018	7.22987	6.83835	6.47316	6.1397	5.83707	5.55852	5.29336	5.02965	4.75786	4.47363	4.1796	3.88465	3.60101	3.33887	3.10303	2.88989
3522.34	17.3076	17.1534	16.9979	16.8461	16.6983	16.5499	16.3915	16.21	15.9896	15.716	15.3815	14.9927	14.5735	14.1589	13.7807	13.4555	13.1821	12.9462	12.7288	12.5123	12.2833	12.0324	11.7526	11.4386	11.0868	10.6971	10.2756	9.83338	9.38346	8.93605	8.49593	8.06386	7.64052	7.22921	6.83669	6.47053	6.13612	5.83258	5.55315	5.28715	5.02262	4.75	4.46493	4.17003	3.8742	3.5897	3.32671	3.09005	2.87612
3521.38	17.3326	17.178	17.0222	16.87	16.7216	16.5728	16.414	16.2321	16.0111	15.737	15.4019	15.0123	14.5924	14.1769	13.798	13.4719	13.1977	12.961	12.7428	12.5256	12.2959	12.0442	11.7637	11.4489	11.0963	10.7056	10.2831	9.83992	9.38897	8.94053	8.4994	8.06632	7.64198	7.22967	6.83618	6.46905	6.1337	5.82926	5.54898	5.28216	5.01683	4.74341	4.45752	4.16178	3.86509	3.57973	3.31592	3.07847	2.86376
3520.42	17.3586	17.2036	17.0474	16.8947	16.746	16.5967	16.4374	16.2551	16.0336	15.7589	15.4232	15.033	14.6122	14.1959	13.8161	13.4892	13.2142	12.9767	12.7578	12.5398	12.3094	12.057	11.7757	11.4601	11.1066	10.715	10.2915	9.84733	9.39534	8.94586	8.50368	8.06957	7.64422	7.2309	6.83641	6.4683	6.13201	5.82666	5.54552	5.27788	5.01175	4.73753	4.45082	4.15424	3.85669	3.57049	3.30585	3.06761	2.85213
3519.45	17.3861	17.2308	17.0741	16.921	16.7718	16.6221	16.4624	16.2795	16.0575	15.7823	15.4459	15.0549	14.6333	14.2162	13.8355	13.5076	13.2317	12.9935	12.7738	12.5551	12.3239	12.0708	11.7887	11.4723	11.1179	10.7253	10.3008	9.85557	9.40249	8.95192	8.50865	8.07347	7.64705	7.23268	6.83714	6.46801	6.13073	5.82445	5.54242	5.27393	5.00698	4.73194	4.44439	4.14694	3.84851	3.56143	3.29594	3.05689	2.84062
3518.49	17.4161	17.2603	17.1032	16.9496	16.8	16.6498	16.4896	16.3062	16.0837	15.8078	15.4707	15.0789	14.6564	14.2383	13.8566	13.5279	13.251	13.0119	12.7914	12.5719	12.3399	12.086	11.8031	11.4858	11.1305	10.7369	10.3113	9.86491	9.41065	8.9589	8.51445	8.07811	7.65053	7.23502	6.83835	6.46812	6.12979	5.8225	5.53953	5.27014	5.00231	4.72641	4.43797	4.1396	3.84024	3.55223	3.28585	3.04593	2.82884
3517.52	17.4494	17.2932	17.1355	16.9815	16.8313	16.6806	16.5199	16.336	16.1129	15.8364	15.4985	15.1058	14.6822	14.263	13.8803	13.5504	13.2726	13.0325	12.8111	12.5907	12.358	12.1032	11.8194	11.5012	11.1448	10.7501	10.3233	9.87563	9.42008	8.96702	8.52127	8.08363	7.65478	7.238	6.8401	6.46866	6.12916	5.82079	5.53678	5.26643	4.99766	4.72081	4.4314	4.13205	3.83167	3.54266	3.27531	3.03448	2.81649
3516.56	17.4867	17.3299	17.1717	17.0171	16.8664	16.7151	16.5538	16.3694	16.1456	15.8684	15.5296	15.1358	14.7112	14.2907	13.9067	13.5757	13.2968	13.0557	12.8333	12.612	12.3783	12.1226	11.8379	11.5186	11.1611	10.7651	10.337	9.88796	9.43097	8.97645	8.52926	8.09018	7.65991	7.24173	6.84245	6.46967	6.1289	5.81933	5.5342	5.26278	4.99298	4.71511	4.42466	4.12422	3.82274	3.53264	3.26423	3.0224	2.80345
3515.59	17.5274	17.37	17.2112	17.056	16.9046	16.7528	16.5909	16.4059	16.1814	15.9033	15.5636	15.1687	14.7428	14.321	13.9357	13.6033	13.3232	13.081	12.8575	12.6352	12.4006	12.1439	11.8581	11.5378	11.179	10.7817	10.3521	9.90155	9.44298	8.98688	8.53811	8.09747	7.66565	7.24594	6.84516	6.47093	6.12878	5.81791	5.53157	5.25901	4.9881	4.70913	4.41754	4.11594	3.81327	3.522	3.25246	3.00955	2.78958
3514.63	17.57	17.4121	17.2526	17.0967	16.9447	16.7923	16.6298	16.4441	16.2189	15.9399	15.5992	15.2031	14.7758	14.3526	13.9658	13.6322	13.3507	13.1074	12.8828	12.6595	12.4238	12.1661	11.8792	11.5577	11.1976	10.7989	10.3678	9.9156	9.45538	8.99761	8.54717	8.10489	7.67144	7.25012	6.84775	6.472	6.1284	5.81616	5.52855	5.25479	4.98272	4.70259	4.40982	4.10698	3.80307	3.51056	3.23984	2.99581	2.77476
3513.67	17.6126	17.454	17.294	17.1374	16.9848	16.8316	16.6685	16.4821	16.2562	15.9764	15.6345	15.2372	14.8086	14.384	13.9958	13.6607	13.378	13.1334	12.9077	12.6834	12.4466	12.1879	11.8999	11.5771	11.2157	10.8156	10.3829	9.9291	9.46721	9.00774	8.55563	8.11167	7.67657	7.25362	6.84966	6.47236	6.12728	5.81366	5.52476	5.24977	4.97653	4.69521	4.40123	4.09715	3.79197	3.49821	3.22628	2.98111	2.75897
3512.7	17.653	17.4938	17.3331	17.1759	17.0226	16.8689	16.7051	16.518	16.2914	16.0107	15.6678	15.2693	14.8394	14.4134	14.0238	13.6874	13.4034	13.1577	12.9309	12.7054	12.4677	12.2079	11.9187	11.5948	11.2321	10.8306	10.3964	9.94101	9.47749	9.01639	8.56264	8.11707	7.68036	7.25583	6.85031	6.47151	6.12499	5.81002	5.51985	5.24366	4.96924	4.68676	4.39159	4.08628	3.77987	3.48487	3.21177	2.96548	2.74227
3511.74	17.6897	17.5299	17.3686	17.2108	17.0569	16.9025	16.7381	16.5504	16.323	16.0415	15.6977	15.2981	14.8669	14.4397	14.0488	13.7111	13.4259	13.1791	12.9512	12.7248	12.486	12.2252	11.935	11.6099	11.246	10.8431	10.4076	9.95067	9.48563	9.023	8.56772	8.12063	7.68242	7.2564	6.84942	6.46919	6.12132	5.80506	5.51368	5.23634	4.96081	4.67721	4.3809	4.07443	3.76683	3.47067	3.19643	2.94908	2.72483
3510.77	17.7223	17.5621	17.4002	17.2418	17.0873	16.9324	16.7674	16.579	16.3509	16.0687	15.724	15.3234	14.8911	14.4626	14.0706	13.7317	13.4455	13.1975	12.9687	12.7413	12.5015	12.2397	11.9485	11.6224	11.2573	10.8532	10.4164	9.95812	9.49168	9.02763	8.57094	8.12244	7.68285	7.25545	6.84711	6.46556	6.11641	5.79895	5.50643	5.228	4.95142	4.66678	4.3694	4.06183	3.75312	3.45586	3.18056	2.9322	2.70698
3509.81	17.7515	17.5907	17.4283	17.2694	17.1144	16.9589	16.7933	16.6043	16.3757	16.0927	15.7472	15.3457	14.9124	14.4828	14.0897	13.7498	13.4624	13.2135	12.9837	12.7554	12.5147	12.252	11.9598	11.6327	11.2666	10.8613	10.4233	9.96378	9.49604	9.03069	8.5727	8.12291	7.68202	7.25335	6.84375	6.46096	6.11063	5.79204	5.49844	5.219	4.94143	4.6558	4.35742	4.04882	3.73907	3.44078	3.16449	2.91517	2.68904
3508.85	17.7783	17.6171	17.4543	17.2948	17.1393	16.9832	16.8171	16.6276	16.3983	16.1147	15.7684	15.366	14.9318	14.5012	14.107	13.7661	13.4778	13.2279	12.9972	12.768	12.5265	12.2629	11.9698	11.6417	11.2746	10.8683	10.4291	9.96842	9.49947	9.03289	8.57366	8.12265	7.68055	7.25066	6.83987	6.45592	6.10446	5.78479	5.49018	5.20977	4.93126	4.64468	4.34535	4.03578	3.72504	3.42577	3.14853	2.89831	2.6713
3507.88	17.8041	17.6424	17.4791	17.3191	17.163	17.0065	16.8399	16.6498	16.42	16.1357	15.7887	15.3855	14.9503	14.5188	14.1236	13.7817	13.4924	13.2416	13.01	12.78	12.5376	12.2732	11.9793	11.6502	11.2822	10.8748	10.4345	9.97267	9.50254	9.03476	8.57435	8.12215	7.67887	7.24782	6.83588	6.45079	6.09824	5.77754	5.48194	5.20059	4.92117	4.6337	4.33344	4.02293	3.71123	3.41102	3.13287	2.88176	2.6539
3506.92	17.8291	17.6671	17.5033	17.3428	17.1863	17.0292	16.8621	16.6715	16.4411	16.1562	15.8085	15.4045	14.9684	14.5359	14.1397	13.7969	13.5067	13.255	13.0226	12.7917	12.5485	12.2832	11.9885	11.6586	11.2895	10.8812	10.4398	9.97683	9.50554	9.0366	8.57502	8.12166	7.67723	7.24504	6.83197	6.44578	6.09217	5.77045	5.47389	5.19163	4.91132	4.62297	4.32182	4.01038	3.69775	3.39661	3.11756	2.8656	2.63691
3505.95	17.8534	17.6909	17.5267	17.3658	17.2087	17.0512	16.8836	16.6925	16.4616	16.176	15.8276	15.4228	14.9859	14.5525	14.1554	13.8116	13.5204	13.2679	13.0346	12.8029	12.559	12.2929	11.9974	11.6666	11.2966	10.8873	10.4449	9.98079	9.50838	9.0383	8.57559	8.12111	7.67557	7.24227	6.8281	6.44085	6.08621	5.76351	5.46602	5.18288	4.90172	4.6125	4.31048	3.99815	3.68461	3.38257	3.10265	2.84986	2.62036
3504.99	17.8763	17.7135	17.5488	17.3875	17.2299	17.072	16.9039	16.7123	16.4808	16.1947	15.8456	15.4401	15.0023	14.568	14.17	13.8253	13.5334	13.28	13.046	12.8135	12.5688	12.302	12.0056	11.674	11.3032	10.8929	10.4495	9.98434	9.51086	9.0397	8.57592	8.12037	7.67377	7.23942	6.82422	6.43596	6.08034	5.7567	5.45834	5.17435	4.89236	4.60233	4.29947	3.98629	3.67188	3.36898	3.08822	2.83463	2.60435
3504.03	17.8974	17.7341	17.5691	17.4073	17.2494	17.091	16.9225	16.7305	16.4985	16.2118	15.8621	15.4559	15.0174	14.5823	14.1834	13.8379	13.5452	13.2911	13.0563	12.8231	12.5777	12.3102	12.013	11.6806	11.309	10.8978	10.4534	9.98735	9.51287	9.04071	8.57593	8.11939	7.67181	7.2365	6.82034	6.43113	6.0746	5.7501	5.45091	5.16613	4.88338	4.59258	4.28894	3.97495	3.65972	3.35601	3.07447	2.82012	2.58912
3503.06	17.9165	17.7529	17.5875	17.4254	17.267	17.1082	16.9393	16.7469	16.5144	16.2273	15.877	15.4701	15.0309	14.5951	14.1955	13.8493	13.5558	13.301	13.0655	12.8317	12.5857	12.3175	12.0197	11.6865	11.3141	10.9021	10.4569	9.98987	9.51449	9.04141	8.57572	8.11828	7.66981	7.23361	6.81657	6.42651	6.06915	5.74385	5.4439	5.1584	4.87494	4.58343	4.27906	3.96432	3.64834	3.34388	3.06161	2.80656	2.57488
3502.1	17.9342	17.7703	17.6046	17.4421	17.2834	17.1242	16.955	16.7621	16.5293	16.2416	15.8909	15.4834	15.0436	14.6071	14.2068	13.8599	13.5658	13.3103	13.0742	12.8398	12.5932	12.3244	12.0259	11.6921	11.3189	10.9062	10.4602	9.99235	9.51612	9.0422	8.57567	8.1174	7.66811	7.23109	6.81324	6.42239	6.06426	5.73823	5.43758	5.1514	4.86728	4.57511	4.27007	3.95464	3.63796	3.3328	3.04985	2.79415	2.56184
3501.13	17.9515	17.7874	17.6213	17.4585	17.2995	17.14	16.9703	16.7771	16.5439	16.2558	15.9046	15.4965	15.0561	14.619	14.2181	13.8705	13.5757	13.3197	13.083	12.848	12.6008	12.3314	12.0324	11.6979	11.3241	10.9106	10.4639	9.99524	9.5182	9.04348	8.57614	8.11708	7.667	7.2292	6.81059	6.41898	6.06012	5.73339	5.43207	5.14526	4.86051	4.56772	4.26204	3.94596	3.6286	3.32278	3.03918	2.78286	2.54995
3500.17	17.9693	17.8049	17.6385	17.4754	17.3161	17.1562	16.9862	16.7927	16.5591	16.2706	15.9188	15.5103	15.0692	14.6314	14.2299	13.8817	13.5863	13.3296	13.0924	12.8568	12.6091	12.3391	12.0395	11.7044	11.33	10.9158	10.4682	9.99885	9.52101	9.04548	8.57734	8.11749	7.66663	7.22806	6.80868	6.41632	6.05673	5.72931	5.42734	5.1399	4.85455	4.56115	4.25485	3.93812	3.62011	3.31363	3.0294	2.77247	2.53897
3499.2	17.988	17.8233	17.6566	17.4931	17.3335	17.1733	17.0029	16.8091	16.5751	16.2862	15.9339	15.5248	15.0831	14.6447	14.2425	13.8936	13.5976	13.3403	13.1025	12.8664	12.6181	12.3476	12.0474	11.7117	11.3365	10.9216	10.4733	10.0031	9.52449	9.04813	8.57917	8.11851	7.66684	7.22748	6.80731	6.41418	6.05386	5.72573	5.4231	5.13503	4.84907	4.55506	4.24813	3.93075	3.61208	3.30494	3.02008	2.76254	2.52844
3498.24	18.0074	17.8423	17.6753	17.5115	17.3515	17.191	17.0204	16.8261	16.5918	16.3024	15.9497	15.54	15.0977	14.6586	14.2556	13.906	13.6093	13.3514	13.113	12.8764	12.6275	12.3564	12.0556	11.7194	11.3435	10.9279	10.4788	10.0078	9.52828	9.05108	8.58127	8.11977	7.66727	7.22708	6.80611	6.41219	6.0511	5.72225	5.41894	5.13023	4.84364	4.54901	4.24144	3.92341	3.60406	3.29626	3.01074	2.75259	2.51789
3497.28	18.0268	17.8614	17.6941	17.5299	17.3696	17.2087	17.0377	16.8432	16.6084	16.3186	15.9654	15.5551	15.1121	14.6723	14.2687	13.9184	13.621	13.3625	13.1234	12.8862	12.6367	12.3651	12.0638	11.7268	11.3503	10.9339	10.4841	10.0122	9.53188	9.05381	8.58315	8.1208	7.66746	7.22643	6.80463	6.4099	6.04804	5.71846	5.41446	5.12509	4.83787	4.54261	4.2344	3.9157	3.59568	3.28721	3.00104	2.74226	2.50695
3496.31	18.0456	17.8799	17.7123	17.5478	17.3871	17.2259	17.0545	16.8596	16.6245	16.3343	15.9805	15.5697	15.1261	14.6855	14.2812	13.9301	13.6321	13.3729	13.1333	12.8954	12.6454	12.3732	12.0713	11.7337	11.3565	10.9394	10.4888	10.0161	9.53492	9.056	8.58449	8.12129	7.66711	7.22525	6.80262	6.40709	6.04446	5.71414	5.40944	5.11942	4.83157	4.53568	4.22683	3.90747	3.58678	3.27763	2.99082	2.73142	2.49551
3495.35	18.0637	17.8977	17.7297	17.5649	17.4038	17.2423	17.0706	16.8753	16.6398	16.3492	15.9949	15.5835	15.1393	14.698	14.2929	13.9413	13.6425	13.3827	13.1425	12.904	12.6535	12.3807	12.0782	11.74	11.3621	10.9443	10.4929	10.0194	9.5374	9.05764	8.58529	8.12126	7.66626	7.22358	6.80014	6.40382	6.04042	5.70937	5.40399	5.11332	4.82484	4.52833	4.21885	3.89884	3.57748	3.26768	2.98023	2.72021	2.48371
3494.38	18.0813	17.915	17.7466	17.5815	17.4201	17.2582	17.0862	16.8906	16.6547	16.3636	16.0089	15.5969	15.152	14.7101	14.3043	13.9519	13.6525	13.3921	13.1512	12.9122	12.6611	12.3878	12.0846	11.7459	11.3674	10.9488	10.4967	10.0224	9.53956	9.05898	8.58581	8.12096	7.66514	7.22166	6.79742	6.40032	6.03617	5.70441	5.39834	5.10703	4.81794	4.5208	4.2107	3.89005	3.56804	3.25759	2.96951	2.7089	2.47182
3493.42	18.0992	17.9326	17.7639	17.5985	17.4367	17.2745	17.1021	16.9062	16.6699	16.3784	16.0232	15.6106	15.1651	14.7225	14.316	13.9629	13.6629	13.4017	13.1603	12.9207	12.6691	12.3952	12.0915	11.7521	11.3729	10.9536	10.5007	10.0257	9.54201	9.06061	8.58661	8.12093	7.6643	7.22	6.79497	6.39708	6.03217	5.69969	5.39295	5.101	4.81128	4.51353	4.2028	3.88151	3.55885	3.24776	2.95905	2.69784	2.46018
3492.45	18.1183	17.9514	17.7824	17.6166	17.4545	17.2919	17.1192	16.9228	16.6862	16.3942	16.0385	15.6253	15.1791	14.7358	14.3286	13.9748	13.6741	13.4123	13.1703	12.9302	12.6779	12.4034	12.0991	11.7591	11.3793	10.9593	10.5056	10.0297	9.54521	9.06295	8.58809	8.12157	7.66409	7.21896	6.79311	6.39442	6.02874	5.69553	5.3881	5.0955	4.80515	4.50678	4.19541	3.87346	3.55014	3.23838	2.94904	2.68722	2.44897
3491.49	18.1391	17.9718	17.8025	17.6363	17.4739	17.3109	17.1379	16.9412	16.7041	16.4117	16.0554	15.6416	15.1947	14.7506	14.3427	13.9881	13.6867	13.4243	13.1816	12.9409	12.6881	12.413	12.1081	11.7674	11.3869	10.9661	10.5116	10.0349	9.54946	9.0663	8.59055	8.12314	7.66479	7.21879	6.79207	6.39255	6.02608	5.69212	5.38398	5.09071	4.79971	4.50069	4.18866	3.86603	3.54202	3.22959	2.93958	2.67713	2.43828
3490.53	18.1616	17.994	17.8243	17.6577	17.4949	17.3316	17.1582	16.9611	16.7236	16.4307	16.0738	15.6594	15.2117	14.7669	14.3581	14.0028	13.7007	13.4376	13.1943	12.953	12.6995	12.4239	12.1183	11.777	11.3957	10.9741	10.5187	10.0411	9.55473	9.07063	8.59394	8.1256	7.66632	7.21941	6.79181	6.39142	6.02412	5.68938	5.38051	5.08655	4.79488	4.49519	4.18248	3.85914	3.53441	3.22127	2.93058	2.66749	2.42801
3489.56	18.1853	18.0174	17.8473	17.6803	17.5172	17.3535	17.1797	16.9822	16.7443	16.4509	16.0934	15.6782	15.2298	14.7842	14.3746	14.0185	13.7156	13.4518	13.2079	12.9659	12.7119	12.4357	12.1295	11.7874	11.4053	10.9829	10.5266	10.048	9.56073	9.07566	8.598	8.1287	7.66847	7.22063	6.7921	6.39083	6.02268	5.68714	5.37753	5.08285	4.7905	4.49013	4.17671	3.85265	3.52719	3.21331	2.92193	2.65816	2.41805
3488.6	18.2095	18.0412	17.8707	17.7034	17.5399	17.3758	17.2016	17.0038	16.7654	16.4715	16.1134	15.6975	15.2483	14.8018	14.3914	14.0346	13.7309	13.4665	13.2219	12.9793	12.7247	12.4478	12.141	11.7982	11.4154	10.9921	10.5349	10.0554	9.56709	9.08103	8.60239	8.13212	7.67094	7.22215	6.7927	6.39053	6.02153	5.68519	5.37483	5.07945	4.78641	4.48535	4.17123	3.84644	3.52023	3.20562	2.91352	2.64909	2.40834
3487.63	18.2333	18.0646	17.8938	17.7261	17.5622	17.3978	17.2233	17.025	16.7862	16.4918	16.1331	15.7166	15.2666	14.8193	14.4081	14.0504	13.7461	13.4809	13.2357	12.9926	12.7373	12.4599	12.1524	11.8089	11.4253	11.0012	10.5431	10.0626	9.57341	9.08638	8.60677	8.13555	7.67343	7.22371	6.79335	6.3903	6.02046	5.68333	5.37224	5.07616	4.78244	4.4807	4.16588	3.84037	3.51343	3.19809	2.9053	2.6402	2.39881
3486.67	18.2562	18.0872	17.916	17.748	17.5837	17.419	17.2441	17.0455	16.8063	16.5114	16.1521	15.7349	15.2842	14.8361	14.4241	14.0657	13.7606	13.4949	13.2491	13.0053	12.7495	12.4714	12.1633	11.8192	11.4348	11.01	10.551	10.0696	9.57945	9.09148	8.61095	8.1388	7.67577	7.22516	6.79392	6.39002	6.01937	5.68148	5.36967	5.07291	4.77854	4.47615	4.16065	3.83445	3.50679	3.19075	2.89728	2.63154	2.38953
3485.7	18.2778	18.1085	17.937	17.7686	17.604	17.4389	17.2637	17.0647	16.8251	16.5298	16.17	15.7522	15.3007	14.8519	14.4392	14.0801	13.7743	13.5079	13.2615	13.0172	12.7609	12.4822	12.1735	11.8288	11.4437	11.0181	10.5583	10.0761	9.585	9.09614	8.61473	8.14171	7.67782	7.22635	6.79428	6.38957	6.01814	5.67953	5.36704	5.06964	4.77465	4.47163	4.15549	3.82861	3.50028	3.18356	2.88944	2.62308	2.38047
3484.74	18.2978	18.1282	17.9564	17.7877	17.6227	17.4573	17.2818	17.0825	16.8426	16.5468	16.1865	15.7681	15.316	14.8665	14.4531	14.0933	13.7869	13.5199	13.273	13.0281	12.7713	12.4921	12.1829	11.8375	11.4518	11.0254	10.5649	10.0818	9.58991	9.10022	8.61798	8.14414	7.67944	7.22717	6.79431	6.38884	6.01669	5.67739	5.36426	5.06625	4.77067	4.46705	4.1503	3.8228	3.49381	3.17646	2.88171	2.61476	2.37159
3483.78	18.316	18.1461	17.974	17.805	17.6398	17.4741	17.2982	17.0987	16.8584	16.5622	16.2014	15.7825	15.3298	14.8797	14.4656	14.1052	13.7982	13.5307	13.2832	13.0379	12.7805	12.5009	12.1911	11.8451	11.4588	11.0318	10.5705	10.0867	9.59403	9.10356	8.62055	8.14595	7.6805	7.22749	6.7939	6.38771	6.01488	5.67494	5.3612	5.06262	4.76648	4.46231	4.14498	3.81688	3.48729	3.16933	2.87399	2.60649	2.36277
3482.81	18.3323	18.1621	17.9898	17.8205	17.655	17.489	17.3129	17.113	16.8724	16.5758	16.2146	15.7952	15.342	14.8913	14.4766	14.1157	13.8082	13.5401	13.2921	13.0463	12.7885	12.5084	12.1981	11.8516	11.4647	11.0371	10.5751	10.0906	9.59723	9.10605	8.62233	8.14703	7.68088	7.22719	6.79293	6.38609	6.01263	5.67209	5.35779	5.05867	4.76201	4.45731	4.13945	3.81079	3.48062	3.16209	2.86621	2.59818	2.35395
3481.85	18.3465	18.1762	18.0035	17.834	17.6682	17.502	17.3256	17.1254	16.8845	16.5877	16.2261	15.8062	15.3525	14.9013	14.4861	14.1246	13.8166	13.5481	13.2996	13.0534	12.7951	12.5145	12.2038	11.8568	11.4694	11.0412	10.5786	10.0935	9.59945	9.10762	8.62325	8.14732	7.68054	7.22622	6.79134	6.3839	6.00986	5.66877	5.35394	5.05432	4.75717	4.45198	4.13362	3.80444	3.47374	3.15468	2.85829	2.58976	2.34506
3480.88	18.3591	18.1885	18.0157	17.8459	17.6799	17.5134	17.3367	17.1363	16.8951	16.5979	16.236	15.8157	15.3616	14.9099	14.4943	14.1323	13.8238	13.5548	13.306	13.0593	12.8006	12.5196	12.2084	11.861	11.4731	11.0443	10.5812	10.0955	9.60086	9.10843	8.62347	8.14695	7.67959	7.2247	6.78925	6.38125	6.00667	5.66506	5.34974	5.04966	4.75205	4.4464	4.12757	3.7979	3.46671	3.14715	2.85027	2.58128	2.33613
3479.92	18.3707	18.1999	18.0268	17.8568	17.6906	17.5238	17.347	17.1463	16.9048	16.6074	16.2451	15.8244	15.3699	14.9178	14.5017	14.1393	13.8303	13.5609	13.3116	13.0645	12.8055	12.5241	12.2125	11.8646	11.4762	11.047	10.5833	10.097	9.60185	9.10886	8.62333	8.14626	7.67835	7.22291	6.78692	6.37839	6.00329	5.66119	5.3454	5.04486	4.74682	4.44073	4.12145	3.79132	3.45965	3.13963	2.84229	2.57286	2.32727
3478.95	18.3823	18.2113	18.038	17.8678	17.7013	17.5343	17.3573	17.1563	16.9146	16.6168	16.2543	15.8332	15.3783	14.9257	14.5092	14.1463	13.8369	13.567	13.3173	13.0699	12.8104	12.5286	12.2166	11.8683	11.4794	11.0497	10.5855	10.0987	9.60294	9.10938	8.6233	8.14566	7.6772	7.22122	6.78468	6.37562	6	5.6574	5.34114	5.04016	4.74168	4.43516	4.11543	3.78485	3.45272	3.13223	2.83444	2.56457	2.31856
3477.99	18.3951	18.2238	18.0503	17.8799	17.7131	17.5459	17.3686	17.1674	16.9254	16.6274	16.2644	15.843	15.3876	14.9346	14.5175	14.1541	13.8443	13.5739	13.3238	13.076	12.8161	12.5339	12.2215	11.8727	11.4834	11.0531	10.5884	10.101	9.60464	9.11048	8.62379	8.14556	7.67651	7.21994	6.78283	6.3732	5.99704	5.65392	5.33717	5.03573	4.7368	4.42983	4.10965	3.77859	3.44598	3.12501	2.82675	2.55644	2.30999
3477.03	18.4096	18.2382	18.0644	17.8937	17.7267	17.5592	17.3816	17.1802	16.9379	16.6395	16.2762	15.8543	15.3984	14.9449	14.5272	14.1633	13.8529	13.5821	13.3316	13.0832	12.823	12.5404	12.2275	11.8783	11.4884	11.0576	10.5922	10.1042	9.60719	9.11237	8.62502	8.14614	7.67644	7.21923	6.78149	6.37124	5.99448	5.6508	5.33353	5.03159	4.73218	4.42474	4.10407	3.7725	3.43938	3.11789	2.81914	2.54835	2.30144
3476.06	18.4261	18.2544	18.0803	17.9093	17.742	17.5743	17.3965	17.1948	16.9522	16.6534	16.2897	15.8673	15.4108	14.9567	14.5384	14.1739	13.8629	13.5916	13.3405	13.0917	12.831	12.5479	12.2346	11.8849	11.4944	11.063	10.597	10.1082	9.61052	9.11497	8.62689	8.14729	7.67688	7.21895	6.78051	6.36959	5.99218	5.64789	5.33005	5.02757	4.72764	4.41968	4.09848	3.76638	3.43269	3.11066	2.81137	2.54007	2.29267
3475.1	18.4441	18.2721	18.0978	17.9264	17.7588	17.5908	17.4127	17.2107	16.9678	16.6686	16.3044	15.8815	15.4244	14.9696	14.5507	14.1855	13.8739	13.602	13.3504	13.1011	12.8399	12.5563	12.2425	11.8922	11.5012	11.069	10.6023	10.1128	9.61433	9.11799	8.62913	8.14875	7.67757	7.21888	6.77969	6.36803	5.98993	5.64499	5.32653	5.02347	4.72299	4.41448	4.09272	3.76003	3.42575	3.10313	2.80327	2.53142	2.2835
3474.13	18.4628	18.2905	18.1158	17.9442	17.7763	17.608	17.4295	17.2272	16.9839	16.6844	16.3197	15.8962	15.4385	14.9829	14.5633	14.1975	13.8852	13.6127	13.3606	13.1108	12.849	12.565	12.2506	11.8997	11.508	11.0752	10.6078	10.1175	9.61818	9.12102	8.63135	8.15015	7.67816	7.21868	6.77871	6.36629	5.98746	5.64183	5.32274	5.01908	4.71802	4.40894	4.08659	3.75329	3.41839	3.09515	2.7947	2.52229	2.27383
3473.17	18.4815	18.3088	18.1338	17.9618	17.7936	17.625	17.4462	17.2436	16.9999	16.7	16.3348	15.9107	15.4523	14.9961	14.5758	14.2093	13.8964	13.6233	13.3705	13.1202	12.858	12.5734	12.2584	11.907	11.5146	11.0811	10.6129	10.1219	9.62173	9.12375	8.63324	8.15123	7.67843	7.21814	6.77738	6.3642	5.98464	5.63832	5.31857	5.01431	4.71266	4.40299	4.08004	3.74612	3.4106	3.08674	2.78569	2.51271	2.26369
3472.2	18.4996	18.3267	18.1513	17.979	17.8105	17.6415	17.4624	17.2595	17.0155	16.7151	16.3494	15.9248	15.4658	15.0089	14.5878	14.2206	13.9071	13.6334	13.3801	13.1292	12.8664	12.5813	12.2658	11.9138	11.5208	11.0866	10.6177	10.1258	9.62489	9.12609	8.63478	8.15195	7.67835	7.21727	6.77573	6.36179	5.9815	5.63449	5.31411	5.00923	4.707	4.39674	4.0732	3.73868	3.40253	3.07805	2.77641	2.50286	2.2533
3471.24	18.5173	18.344	18.1684	17.9958	17.8269	17.6576	17.4782	17.2749	17.0306	16.7298	16.3636	15.9384	15.4788	15.0212	14.5995	14.2316	13.9175	13.6432	13.3893	13.1379	12.8746	12.589	12.2729	11.9203	11.5267	11.0919	10.6222	10.1296	9.62783	9.12822	8.63611	8.15249	7.6781	7.21625	6.77393	6.35924	5.97824	5.63056	5.30954	5.00406	4.70125	4.39042	4.0663	3.73117	3.39441	3.06933	2.7671	2.49299	2.2429
3470.28	18.5349	18.3614	18.1854	18.0125	17.8433	17.6737	17.494	17.2904	17.0457	16.7445	16.3779	15.9521	15.4918	15.0336	14.6112	14.2427	13.9279	13.653	13.3986	13.1466	12.8828	12.5967	12.2801	11.9269	11.5327	11.0972	10.6268	10.1334	9.63085	9.13046	8.63755	8.15314	7.67797	7.21534	6.77226	6.35683	5.97512	5.62676	5.30511	4.99905	4.69566	4.38426	4.05956	3.72383	3.38647	3.06079	2.75798	2.48332	2.23269
3469.31	18.5531	18.3793	18.203	18.0297	17.8602	17.6903	17.5103	17.3063	17.0613	16.7597	16.3926	15.9662	15.5053	15.0464	14.6234	14.2541	13.9387	13.6632	13.4083	13.1558	12.8915	12.6048	12.2877	11.9339	11.5391	11.1029	10.6317	10.1375	9.63424	9.13304	8.63932	8.15411	7.67815	7.21473	6.77089	6.35471	5.97228	5.62325	5.30097	4.99431	4.69035	4.37838	4.05309	3.71677	3.37879	3.05251	2.74912	2.4739	2.22274
3468.35	18.5719	18.3978	18.2212	18.0476	17.8778	17.7076	17.5272	17.323	17.0776	16.7755	16.4079	15.981	15.5194	15.0598	14.6361	14.2661	13.9501	13.674	13.4185	13.1655	12.9006	12.6135	12.2958	11.9415	11.546	11.109	10.6372	10.1422	9.63808	9.13605	8.64151	8.15548	7.67871	7.21449	6.76986	6.35292	5.96976	5.62005	5.29713	4.98986	4.68532	4.37277	4.04689	3.70996	3.37137	3.04447	2.74049	2.46472	2.21301
3467.38	18.5911	18.4167	18.2398	18.0659	17.8958	17.7252	17.5446	17.34	17.0942	16.7918	16.4236	15.9961	15.5339	15.0736	14.6491	14.2785	13.9618	13.6851	13.429	13.1755	12.9101	12.6224	12.3042	11.9493	11.5532	11.1155	10.6429	10.1471	9.64217	9.1393	8.64393	8.15708	7.67949	7.21446	6.76904	6.35132	5.96743	5.61703	5.29346	4.98559	4.68046	4.36733	4.04085	3.70331	3.36409	3.03657	2.73199	2.45565	2.2034
3466.42	18.6101	18.4354	18.2581	18.0839	17.9134	17.7426	17.5616	17.3567	17.1106	16.8077	16.4391	16.011	15.5481	15.0871	14.6619	14.2906	13.9733	13.696	13.4394	13.1853	12.9194	12.6312	12.3125	11.957	11.5602	11.1219	10.6485	10.1519	9.64616	9.14247	8.64628	8.15861	7.68022	7.21439	6.76818	6.3497	5.96509	5.614	5.2898	4.98132	4.67561	4.3619	4.03483	3.69668	3.35684	3.0287	2.72353	2.44662	2.19383
3465.45	18.628	18.453	18.2754	18.1009	17.9301	17.759	17.5777	17.3725	17.126	16.8228	16.4537	16.025	15.5615	15.0999	14.674	14.3021	13.9841	13.7062	13.4491	13.1945	12.9281	12.6394	12.3202	11.9641	11.5667	11.1277	10.6536	10.1563	9.64973	9.14525	8.64828	8.15983	7.68066	7.21407	6.76711	6.3479	5.96258	5.61084	5.28602	4.97696	4.67068	4.35641	4.02877	3.69002	3.34958	3.02085	2.71509	2.43764	2.18432
3464.49	18.6443	18.469	18.2912	18.1164	17.9453	17.7739	17.5923	17.3868	17.14	16.8364	16.4669	16.0377	15.5737	15.1114	14.6849	14.3124	13.9939	13.7154	13.4577	13.2027	12.9359	12.6466	12.3269	11.9703	11.5724	11.1327	10.6579	10.1599	9.65265	9.14745	8.64974	8.16057	7.68068	7.21337	6.76571	6.34582	5.95985	5.60748	5.28208	4.97247	4.66567	4.35086	4.02268	3.68337	3.34236	3.01307	2.70676	2.42878	2.17495
3463.53	18.6589	18.4833	18.3053	18.1302	17.9588	17.7871	17.6053	17.3995	17.1524	16.8485	16.4786	16.049	15.5844	15.1216	14.6946	14.3215	14.0024	13.7235	13.4653	13.2098	12.9425	12.6529	12.3327	11.9756	11.5771	11.1369	10.6615	10.1629	9.65492	9.14905	8.65067	8.16084	7.68029	7.21234	6.76402	6.3435	5.95693	5.60399	5.27804	4.96792	4.66062	4.34533	4.01665	3.67682	3.33528	3.00545	2.69864	2.42017	2.16586
3462.56	18.672	18.4962	18.3179	18.1426	17.971	17.799	17.617	17.4109	17.1636	16.8593	16.489	16.059	15.594	15.1307	14.7032	14.3296	14.01	13.7306	13.472	13.216	12.9484	12.6583	12.3377	11.9801	11.5812	11.1404	10.6645	10.1652	9.65669	9.1502	8.65121	8.16077	7.67961	7.21106	6.76215	6.34105	5.95391	5.60043	5.27398	4.96339	4.65563	4.33987	4.01072	3.67041	3.32838	2.99806	2.69076	2.41183	2.15707
3461.6	18.684	18.5081	18.3295	18.1539	17.9821	17.8099	17.6276	17.4214	17.1738	16.8692	16.4986	16.0683	15.6028	15.139	14.711	14.3369	14.0169	13.737	13.478	13.2217	12.9536	12.6632	12.3421	11.9841	11.5847	11.1435	10.667	10.1672	9.6581	9.15103	8.65147	8.16045	7.67873	7.2096	6.76014	6.33849	5.95081	5.59683	5.26991	4.95886	4.65066	4.33448	4.00488	3.66412	3.32161	2.99083	2.68308	2.40371	2.14853
3460.63	18.6954	18.5193	18.3405	18.1647	17.9927	17.8202	17.6377	17.4312	17.1834	16.8786	16.5077	16.0769	15.6111	15.1469	14.7184	14.3438	14.0233	13.743	13.4836	13.2269	12.9584	12.6676	12.3462	11.9878	11.5879	11.1462	10.6692	10.1689	9.65924	9.15161	8.65149	8.15992	7.67765	7.20798	6.75797	6.33579	5.9476	5.59314	5.26575	4.95426	4.64565	4.32904	3.99902	3.65781	3.31486	2.98362	2.67543	2.39564	2.14004
3459.67	18.7063	18.53	18.351	18.1749	18.0027	17.83	17.6473	17.4406	17.1925	16.8874	16.5162	16.0851	15.6189	15.1542	14.7253	14.3503	14.0294	13.7486	13.4888	13.2317	12.9629	12.6717	12.3499	11.9911	11.5908	11.1486	10.6711	10.1703	9.66006	9.15189	8.65122	8.15911	7.6763	7.2061	6.75556	6.33286	5.94417	5.58922	5.26138	4.94946	4.64043	4.32342	3.99298	3.65134	3.30794	2.97627	2.66765	2.38744	2.13144
3458.71	18.7166	18.54	18.3608	18.1846	18.0121	17.8392	17.6563	17.4493	17.201	16.8957	16.5242	16.0927	15.6261	15.161	14.7317	14.3562	14.0348	13.7537	13.4934	13.2359	12.9668	12.6752	12.353	11.9939	11.5931	11.1505	10.6725	10.1712	9.66042	9.15171	8.65051	8.15787	7.67453	7.20381	6.75275	6.32954	5.94035	5.58493	5.25665	4.94431	4.63488	4.31746	3.98661	3.64455	3.30072	2.96862	2.65957	2.37896	2.12256
3457.74	18.7261	18.5494	18.37	18.1935	18.0208	17.8477	17.6646	17.4574	17.2089	16.9033	16.5315	16.0997	15.6327	15.1672	14.7374	14.3615	14.0397	13.7581	13.4975	13.2396	12.9701	12.6782	12.3556	11.9961	11.5949	11.1519	10.6734	10.1715	9.66029	9.15107	8.64935	8.15619	7.67234	7.2011	6.74954	6.32582	5.93615	5.58027	5.25155	4.93879	4.62896	4.31115	3.9799	3.63743	3.29318	2.96065	2.6512	2.37019	2.11341
3456.78	18.7353	18.5583	18.3787	18.202	18.0291	17.8558	17.6725	17.4651	17.2163	16.9105	16.5384	16.1063	15.6389	15.173	14.7428	14.3664	14.0442	13.7622	13.5012	13.2429	12.9731	12.6808	12.3579	11.9979	11.5964	11.1529	10.674	10.1716	9.65986	9.15013	8.64789	8.15422	7.66987	7.19812	6.74606	6.32185	5.93169	5.57535	5.24619	4.93303	4.62281	4.30461	3.97296	3.63008	3.28542	2.95248	2.64263	2.36123	2.10407
3455.81	18.7448	18.5676	18.3878	18.2109	18.0377	17.8642	17.6806	17.4731	17.2241	16.918	16.5456	16.1132	15.6454	15.1791	14.7484	14.3716	14.0489	13.7665	13.505	13.2464	12.9762	12.6836	12.3603	11.9999	11.598	11.154	10.6746	10.1718	9.65953	9.14927	8.64651	8.15232	7.66744	7.19518	6.7426	6.31788	5.92723	5.57042	5.24082	4.92724	4.61661	4.29802	3.96598	3.62269	3.27761	2.94426	2.634	2.35221	2.09466
3454.85	18.7558	18.5784	18.3984	18.2212	18.0479	17.8741	17.6903	17.4825	17.2332	16.9269	16.5541	16.1213	15.6531	15.1863	14.7551	14.3779	14.0547	13.7718	13.51	13.251	12.9803	12.6873	12.3637	12.0029	11.6005	11.1561	10.6762	10.1728	9.65996	9.14913	8.6458	8.15104	7.66559	7.19276	6.73961	6.31434	5.92317	5.56586	5.23578	4.92176	4.6107	4.29169	3.95922	3.61549	3.26997	2.93618	2.62549	2.34329	2.08534
3453.89	18.7696	18.592	18.4117	18.2343	18.0606	17.8866	17.7026	17.4945	17.245	16.9383	16.5652	16.1319	15.6632	15.1958	14.7641	14.3862	14.0625	13.7791	13.5168	13.2574	12.9863	12.6929	12.3688	12.0076	11.6047	11.1597	10.6792	10.1752	9.66175	9.15026	8.64627	8.15085	7.66475	7.19127	6.73748	6.31159	5.91982	5.56193	5.23133	4.91681	4.60528	4.28579	3.95285	3.60864	3.26262	2.92833	2.61717	2.33451	2.07612
3452.92	18.7869	18.609	18.4284	18.2507	18.0767	17.9024	17.7181	17.5097	17.2599	16.9528	16.5793	16.1455	15.6761	15.2081	14.7757	14.3972	14.0729	13.7889	13.5261	13.2661	12.9946	12.7007	12.3761	12.0144	11.6109	11.1653	10.6842	10.1794	9.66518	9.15293	8.64817	8.15199	7.66513	7.19089	6.73637	6.30975	5.91729	5.55877	5.22756	4.91248	4.60041	4.28039	3.9469	3.60213	3.25555	2.9207	2.609	2.32583	2.06695
3451.96	18.8076	18.6294	18.4484	18.2704	18.0961	17.9215	17.7368	17.5281	17.2779	16.9704	16.5964	16.162	15.6919	15.2232	14.79	14.4107	14.0857	13.8011	13.5377	13.2772	13.0051	12.7107	12.3856	12.0232	11.6191	11.1728	10.6908	10.1853	9.67019	9.15707	8.65144	8.15438	7.66666	7.19157	6.7362	6.30877	5.91554	5.55628	5.22441	4.90869	4.59601	4.2754	3.9413	3.59591	3.2487	2.91322	2.6009	2.31716	2.05773
3450.99	18.8306	18.652	18.4707	18.2923	18.1176	17.9427	17.7577	17.5486	17.298	16.9901	16.6155	16.1804	15.7096	15.24	14.806	14.426	14.1002	13.8149	13.5508	13.2897	13.0171	12.7221	12.3964	12.0334	11.6286	11.1815	10.6987	10.1922	9.67624	9.16218	8.6556	8.1576	7.66894	7.19292	6.73665	6.30834	5.91427	5.55423	5.22163	4.90523	4.5919	4.27064	3.93589	3.58983	3.24192	2.90577	2.5928	2.30843	2.0484
3450.03	18.8541	18.6751	18.4934	18.3146	18.1396	17.9643	17.7789	17.5695	17.3185	17.0101	16.6349	16.1992	15.7276	15.2572	14.8224	14.4415	14.115	13.829	13.5643	13.3026	13.0294	12.7338	12.4075	12.0439	11.6383	11.1905	10.7068	10.1994	9.68246	9.16743	8.65989	8.16093	7.67132	7.19437	6.73717	6.30797	5.91305	5.55222	5.21888	4.90179	4.5878	4.26589	3.93047	3.58371	3.23511	2.89826	2.58462	2.29962	2.03898
3449.06	18.8758	18.6965	18.5144	18.3352	18.1599	17.9842	17.7985	17.5888	17.3375	17.0286	16.6529	16.2165	15.7442	15.273	14.8374	14.4558	14.1285	13.8419	13.5765	13.3143	13.0405	12.7444	12.4175	12.0533	11.6471	11.1984	10.714	10.2057	9.68786	9.17193	8.66349	8.16363	7.67313	7.1953	6.73723	6.30719	5.91147	5.54989	5.21584	4.8981	4.58348	4.26094	3.92488	3.57747	3.2282	2.89069	2.57641	2.2908	2.02959
3448.1	18.8939	18.7144	18.532	18.3525	18.1769	18.0009	17.8149	17.6049	17.3532	17.0439	16.6678	16.2308	15.7579	15.2861	14.8498	14.4675	14.1396	13.8524	13.5865	13.3237	13.0495	12.7528	12.4254	12.0606	11.6538	11.2045	10.7193	10.2103	9.69172	9.175	8.66577	8.16513	7.67385	7.19525	6.73642	6.30564	5.90921	5.54697	5.2123	4.89397	4.57879	4.25569	3.91907	3.57107	3.2212	2.8831	2.56825	2.2821	2.02036
3447.14	18.9076	18.7278	18.5451	18.3654	18.1895	18.0133	17.827	17.6167	17.3648	17.0552	16.6786	16.2413	15.7679	15.2955	14.8587	14.4758	14.1474	13.8597	13.5934	13.3302	13.0555	12.7585	12.4306	12.0654	11.658	11.2082	10.7225	10.2128	9.69359	9.17623	8.66635	8.16508	7.67317	7.19394	6.7345	6.30311	5.9061	5.5433	5.20811	4.88929	4.57364	4.25008	3.91298	3.56449	3.21413	2.87552	2.5602	2.27358	2.01139
3446.17	18.9166	18.7366	18.5538	18.3739	18.1977	18.0213	17.8349	17.6244	17.3722	17.0624	16.6855	16.2479	15.7741	15.3014	14.8641	14.4809	14.152	13.864	13.5972	13.3337	13.0587	12.7613	12.4331	12.0675	11.6597	11.2095	10.7233	10.2132	9.69344	9.17559	8.66523	8.16347	7.67107	7.19136	6.73143	6.29957	5.9021	5.53887	5.20327	4.88405	4.56802	4.24408	3.9066	3.55772	3.20695	2.86795	2.55223	2.26523	2.00268
3445.21	18.9221	18.7419	18.559	18.3789	18.2026	18.026	17.8394	17.6287	17.3763	17.0663	16.6893	16.2514	15.7774	15.3044	14.8668	14.4832	14.1541	13.8657	13.5987	13.3348	13.0595	12.7619	12.4334	12.0675	11.6594	11.2088	10.7223	10.2118	9.69171	9.17349	8.66275	8.16061	7.66785	7.18776	6.72747	6.29524	5.89741	5.53382	5.19789	4.87836	4.56202	4.23778	3.89999	3.55079	3.1997	2.86037	2.54434	2.25703	1.99417
3444.24	18.9254	18.7451	18.562	18.3818	18.2053	18.0286	17.8419	17.631	17.3785	17.0684	16.6912	16.2531	15.7789	15.3056	14.8678	14.484	14.1546	13.8659	13.5986	13.3345	13.059	12.7611	12.4323	12.0662	11.6579	11.207	10.7202	10.2094	9.68899	9.17045	8.6594	8.15696	7.66389	7.1835	6.72289	6.29036	5.89222	5.52834	5.19212	4.87232	4.55572	4.23121	3.89316	3.54369	3.19233	2.85272	2.53641	2.24884	1.98571
3443.28	18.928	18.7476	18.5644	18.384	18.2075	18.0306	17.8437	17.6328	17.3801	17.0698	16.6925	16.2542	15.7798	15.3064	14.8683	14.4842	14.1546	13.8656	13.5981	13.3338	13.058	12.7598	12.4309	12.0645	11.6559	11.2048	10.7177	10.2066	9.68595	9.16712	8.65578	8.15305	7.65968	7.179	6.71811	6.28528	5.88685	5.52268	5.18619	4.86613	4.54928	4.22453	3.88623	3.53651	3.18488	2.84502	2.52845	2.24062	1.97724
3442.31	18.931	18.7506	18.5672	18.3867	18.21	18.033	17.846	17.6349	17.3821	17.0717	16.6942	16.2557	15.7811	15.3074	14.8691	14.4848	14.1548	13.8656	13.5978	13.3332	13.0572	12.7589	12.4297	12.063	11.6542	11.2028	10.7154	10.2041	9.68308	9.16395	8.6523	8.14926	7.65559	7.1746	6.71339	6.28025	5.88152	5.51706	5.18029	4.85996	4.54286	4.21785	3.8793	3.52932	3.17743	2.8373	2.52046	2.23238	1.96875
3441.35	18.9351	18.7545	18.571	18.3904	18.2135	18.0364	17.8492	17.638	17.385	17.0744	16.6968	16.2581	15.7833	15.3093	14.8707	14.4861	14.1558	13.8663	13.5983	13.3334	13.0571	12.7585	12.4291	12.0622	11.6531	11.2014	10.7137	10.2021	9.68073	9.16125	8.64926	8.14587	7.65186	7.17053	6.70898	6.27551	5.87644	5.51166	5.17459	4.85398	4.5366	4.21134	3.87251	3.52226	3.17008	2.82967	2.51256	2.2242	1.9603
3440.39	18.9403	18.7596	18.5759	18.3951	18.2181	18.0408	17.8534	17.6421	17.389	17.0782	16.7003	16.2615	15.7864	15.3121	14.8732	14.4882	14.1576	13.8678	13.5994	13.3343	13.0578	12.759	12.4293	12.0621	11.6527	11.2007	10.7127	10.2007	9.67897	9.15911	8.64674	8.14298	7.64859	7.16688	6.70496	6.27112	5.8717	5.50658	5.16919	4.84828	4.53062	4.20507	3.86596	3.51541	3.16294	2.82223	2.50482	2.21619	1.95201
3439.42	18.9463	18.7654	18.5816	18.4007	18.2235	18.046	17.8586	17.647	17.3938	17.0829	16.7048	16.2656	15.7902	15.3156	14.8763	14.491	14.1601	13.87	13.6013	13.3359	13.0592	12.7601	12.4301	12.0627	11.653	11.2007	10.7123	10.1999	9.67776	9.15751	8.64473	8.14057	7.64578	7.16368	6.70137	6.26714	5.86735	5.50187	5.16416	4.84294	4.52498	4.19914	3.85974	3.50889	3.15611	2.81509	2.49739	2.20846	1.944
3438.46	18.9529	18.7718	18.5878	18.4067	18.2294	18.0517	17.8641	17.6525	17.3991	17.0879	16.7096	16.2702	15.7945	15.3196	14.8799	14.4943	14.163	13.8726	13.6037	13.338	13.0609	12.7616	12.4314	12.0637	11.6537	11.201	10.7123	10.1995	9.67697	9.1563	8.64312	8.13855	7.64335	7.16085	6.69814	6.26352	5.86335	5.49753	5.15948	4.83795	4.5197	4.19358	3.85389	3.50273	3.14964	2.80831	2.49031	2.20109	1.93634
3437.49	18.9594	18.7782	18.5941	18.4128	18.2353	18.0575	17.8698	17.6579	17.4044	17.0931	16.7146	16.2749	15.7989	15.3236	14.8837	14.4976	14.1661	13.8753	13.6061	13.3402	13.0629	12.7633	12.4329	12.0649	11.6546	11.2016	10.7125	10.1993	9.6764	9.15533	8.64174	8.13677	7.64119	7.15829	6.69519	6.2602	5.85967	5.4935	5.15514	4.83331	4.51478	4.18837	3.8484	3.49695	3.14356	2.80193	2.48362	2.19412	1.92911
3436.53	18.9655	18.7842	18.5999	18.4184	18.2408	18.0629	17.8751	17.6631	17.4094	17.098	16.7192	16.2793	15.803	15.3274	14.8872	14.5008	14.169	13.8779	13.6084	13.3423	13.0648	12.7649	12.4343	12.066	11.6555	11.2021	10.7127	10.1992	9.67589	9.15444	8.64048	8.13514	7.63918	7.15592	6.69246	6.25711	5.85625	5.48976	5.1511	4.829	4.5102	4.18353	3.84329	3.49157	3.13789	2.79597	2.47739	2.18762	1.92234
3435.56	18.9709	18.7894	18.605	18.4235	18.2457	18.0677	17.8797	17.6676	17.4138	17.1022	16.7233	16.2832	15.8066	15.3308	14.8902	14.5036	14.1715	13.8802	13.6105	13.3441	13.0663	12.7663	12.4354	12.067	11.6562	11.2026	10.7128	10.199	9.67535	9.15357	8.63927	8.1336	7.63731	7.15372	6.68994	6.25428	5.85311	5.48634	5.14741	4.82506	4.50602	4.17911	3.83863	3.48665	3.13272	2.79054	2.4717	2.18169	1.91618
3434.6	18.9753	18.7937	18.6092	18.4275	18.2496	18.0715	17.8834	17.6713	17.4173	17.1056	16.7265	16.2862	15.8095	15.3334	14.8926	14.5058	14.1734	13.8819	13.612	13.3454	13.0675	12.7673	12.4362	12.0676	11.6565	11.2027	10.7127	10.1986	9.6747	9.15264	8.63806	8.13211	7.63555	7.15169	6.68763	6.2517	5.85028	5.48327	5.14411	4.82154	4.5023	4.17519	3.8345	3.48231	3.12815	2.78575	2.46669	2.17647	1.91075
3433.64	18.9785	18.7969	18.6123	18.4305	18.2526	18.0744	17.8862	17.674	17.42	17.1081	16.7289	16.2885	15.8116	15.3354	14.8944	14.5074	14.1748	13.8831	13.613	13.3463	13.0683	12.768	12.4367	12.0679	11.6567	11.2027	10.7124	10.1981	9.67402	9.15174	8.63694	8.13077	7.63399	7.14991	6.68565	6.24951	5.84788	5.48068	5.14134	4.8186	4.49919	4.17192	3.83106	3.47869	3.12435	2.78177	2.46254	2.17215	1.90626
3432.67	18.9809	18.7992	18.6145	18.4327	18.2547	18.0764	17.8882	17.6759	17.4218	17.1099	16.7306	16.2901	15.8131	15.3367	14.8956	14.5085	14.1758	13.884	13.6138	13.347	13.0688	12.7684	12.437	12.0681	11.6568	11.2026	10.7122	10.1977	9.67347	9.15103	8.63607	8.12974	7.6328	7.14857	6.68415	6.24786	5.84608	5.47874	5.13926	4.8164	4.49687	4.16948	3.82849	3.47599	3.12152	2.77879	2.45943	2.1689	1.90288
3431.71	18.9826	18.8009	18.6162	18.4343	18.2562	18.0779	17.8897	17.6773	17.4232	17.1112	16.7319	16.2913	15.8143	15.3378	14.8966	14.5094	14.1766	13.8847	13.6145	13.3476	13.0694	12.7689	12.4375	12.0684	11.657	11.2027	10.7122	10.1976	9.67324	9.15068	8.63561	8.12917	7.63213	7.14779	6.68326	6.24687	5.845	5.47756	5.138	4.81505	4.49544	4.16796	3.82688	3.47429	3.11971	2.77689	2.45743	2.1668	1.90069
3430.74	18.9843	18.8025	18.6178	18.4359	18.2578	18.0795	17.8912	17.6789	17.4247	17.1127	16.7334	16.2927	15.8156	15.3391	14.8978	14.5105	14.1777	13.8858	13.6155	13.3485	13.0703	12.7698	12.4383	12.0692	11.6577	11.2033	10.7127	10.1981	9.67358	9.15093	8.63578	8.12926	7.63214	7.14772	6.68313	6.24666	5.84473	5.47722	5.13761	4.8146	4.49494	4.1674	3.82626	3.47359	3.11894	2.77604	2.4565	2.16581	1.89963
3429.78	18.9865	18.8047	18.62	18.4381	18.26	18.0816	17.8934	17.681	17.4268	17.1148	16.7354	16.2947	15.8175	15.3409	14.8996	14.5123	14.1794	13.8875	13.6171	13.3502	13.0719	12.7713	12.4398	12.0707	11.6591	11.2047	10.714	10.1992	9.67466	9.15193	8.6367	8.13011	7.63292	7.14844	6.68378	6.24727	5.84528	5.47773	5.13807	4.81503	4.49533	4.16774	3.82655	3.47382	3.1191	2.77614	2.45654	2.16579	1.89955
3428.81	18.9895	18.8077	18.6229	18.441	18.2629	18.0846	17.8963	17.6839	17.4297	17.1176	16.7381	16.2974	15.8201	15.3435	14.9021	14.5147	14.1819	13.8899	13.6196	13.3526	13.0743	12.7737	12.4421	12.0729	11.6613	11.2068	10.716	10.2012	9.67649	9.15367	8.63835	8.13168	7.63442	7.14988	6.68516	6.24859	5.84656	5.47897	5.13927	4.8162	4.49645	4.16882	3.82757	3.47479	3.12	2.77697	2.45731	2.16649	1.9002
3427.85	18.9932	18.8114	18.6266	18.4447	18.2665	18.0882	17.8999	17.6875	17.4333	17.1212	16.7416	16.3008	15.8234	15.3467	14.9053	14.5179	14.185	13.893	13.6226	13.3557	13.0773	12.7767	12.4451	12.0758	11.6641	11.2095	10.7186	10.2037	9.67889	9.15597	8.64056	8.1338	7.63646	7.15184	6.68705	6.25042	5.84833	5.48069	5.14096	4.81784	4.49805	4.17038	3.82907	3.47622	3.12136	2.77826	2.45852	2.16765	1.9013
3426.89	18.9972	18.8153	18.6306	18.4486	18.2705	18.0921	17.9038	17.6914	17.4371	17.125	16.7454	16.3045	15.827	15.3502	14.9087	14.5213	14.1883	13.8963	13.626	13.359	13.0807	12.78	12.4483	12.079	11.6672	11.2125	10.7215	10.2064	9.68153	9.1585	8.64299	8.13614	7.63871	7.15401	6.68915	6.25245	5.85031	5.48263	5.14285	4.8197	4.49987	4.17214	3.83078	3.47786	3.12293	2.77975	2.45995	2.16901	1.9026
3425.92	19.0006	18.8187	18.6339	18.452	18.2738	18.0955	17.9071	17.6947	17.4404	17.1282	16.7486	16.3076	15.8301	15.3532	14.9117	14.5242	14.1912	13.8992	13.6288	13.3619	13.0835	12.7828	12.4512	12.0818	11.6699	11.2151	10.724	10.2088	9.68387	9.16076	8.64517	8.13825	7.64075	7.15599	6.69107	6.25432	5.85214	5.48442	5.14462	4.82144	4.50158	4.17381	3.8324	3.47943	3.12444	2.7812	2.46134	2.17035	1.9039
3424.96	19.0023	18.8204	18.6356	18.4537	18.2756	18.0972	17.9089	17.6965	17.4422	17.13	16.7503	16.3093	15.8318	15.3549	14.9134	14.5259	14.1929	13.9009	13.6305	13.3636	13.0852	12.7846	12.4529	12.0835	11.6716	11.2167	10.7256	10.2104	9.68535	9.1622	8.64658	8.13963	7.64211	7.15733	6.6924	6.25565	5.85346	5.48574	5.14594	4.82275	4.50289	4.17512	3.83369	3.48069	3.12567	2.7824	2.46252	2.17151	1.90503
3423.99	19.0016	18.8197	18.6349	18.453	18.2749	18.0966	17.9083	17.6959	17.4417	17.1295	16.7498	16.3088	15.8313	15.3545	14.913	14.5256	14.1927	13.9007	13.6304	13.3635	13.0852	12.7846	12.4529	12.0835	11.6717	11.2168	10.7257	10.2105	9.68553	9.16242	8.64684	8.13994	7.64247	7.15774	6.69287	6.25616	5.85403	5.48636	5.1466	4.82347	4.50364	4.1759	3.83449	3.48152	3.12652	2.78327	2.46341	2.17242	1.90596
3423.03	18.9977	18.8159	18.6312	18.4493	18.2713	18.093	17.9048	17.6924	17.4382	17.1261	16.7465	16.3056	15.8282	15.3515	14.9102	14.5229	14.1901	13.8983	13.6281	13.3613	13.0831	12.7825	12.4509	12.0816	11.6698	11.2151	10.7241	10.209	9.68414	9.16115	8.64571	8.13895	7.64162	7.15703	6.6923	6.25573	5.85372	5.48617	5.14653	4.82349	4.50375	4.17609	3.83477	3.48188	3.12696	2.7838	2.46401	2.17309	1.9067
3422.07	18.9905	18.8088	18.6242	18.4424	18.2645	18.0863	17.8982	17.6859	17.4318	17.1198	16.7403	16.2996	15.8224	15.346	14.9048	14.5177	14.1852	13.8935	13.6235	13.3568	13.0788	12.7783	12.4469	12.0777	11.6661	11.2115	10.7207	10.2058	9.68116	9.15841	8.6432	8.13668	7.63959	7.15524	6.69073	6.25439	5.85259	5.48524	5.14576	4.82288	4.5033	4.17579	3.83461	3.48186	3.12709	2.78407	2.46442	2.17363	1.90736
3421.1	18.9805	18.7989	18.6145	18.4328	18.255	18.077	17.8889	17.6767	17.4228	17.1109	16.7316	16.2912	15.8143	15.3381	14.8973	14.5105	14.1782	13.8868	13.617	13.3505	13.0726	12.7723	12.4411	12.0721	11.6607	11.2063	10.7158	10.2012	9.67689	9.15446	8.63958	8.13338	7.63662	7.15259	6.68841	6.25237	5.85085	5.48376	5.14452	4.82186	4.50248	4.17517	3.8342	3.48165	3.12709	2.78427	2.46481	2.1742	1.9081
3420.14	18.9684	18.7869	18.6026	18.4212	18.2435	18.0656	17.8776	17.6656	17.4118	17.1001	16.7211	16.281	15.8044	15.3286	14.8882	14.5017	14.1698	13.8787	13.6091	13.3428	13.0651	12.7651	12.434	12.0653	11.6541	11.2002	10.7099	10.1957	9.67178	9.14974	8.63526	8.12947	7.63311	7.14948	6.68568	6.25001	5.84884	5.48207	5.14313	4.82074	4.50161	4.17455	3.83382	3.48153	3.12723	2.78466	2.46544	2.17506	1.90916
3419.17	18.9551	18.7738	18.5897	18.4084	18.2309	18.0532	17.8654	17.6535	17.3999	17.0884	16.7097	16.2698	15.7937	15.3183	14.8782	14.4922	14.1606	13.8698	13.6005	13.3345	13.0571	12.7573	12.4265	12.058	11.6472	11.1935	10.7037	10.1899	9.66637	9.14478	8.63074	8.12539	7.62947	7.14628	6.68291	6.24765	5.84687	5.48046	5.14185	4.81976	4.50092	4.17414	3.8337	3.4817	3.12769	2.78541	2.46646	2.17633	1.91068
3418.21	18.9417	18.7606	18.5767	18.3956	18.2183	18.0407	17.8531	17.6414	17.3879	17.0767	16.6982	16.2587	15.7829	15.308	14.8683	14.4827	14.1515	13.861	13.5921	13.3263	13.0492	12.7496	12.4191	12.051	11.6404	11.1871	10.6977	10.1843	9.6612	9.14005	8.62647	8.12158	7.62611	7.14337	6.68045	6.24562	5.84524	5.47921	5.14094	4.81918	4.50064	4.17416	3.83402	3.48232	3.12862	2.78664	2.46799	2.17813	1.91273
3417.24	18.9292	18.7483	18.5645	18.3836	18.2064	18.029	17.8416	17.6301	17.3768	17.0658	16.6876	16.2484	15.7729	15.2984	14.8592	14.4739	14.143	13.8529	13.5843	13.3188	13.042	12.7427	12.4124	12.0446	11.6343	11.1814	10.6923	10.1793	9.65667	9.13595	8.62281	8.11836	7.62334	7.14103	6.67854	6.24413	5.84415	5.47848	5.14056	4.81912	4.50089	4.1747	3.83486	3.48347	3.13007	2.78839	2.47003	2.18045	1.91531
3416.28	18.9181	18.7374	18.5538	18.373	18.196	18.0188	17.8315	17.6201	17.367	17.0562	16.6783	16.2394	15.7643	15.2901	14.8512	14.4663	14.1358	13.846	13.5776	13.3125	13.0358	12.7368	12.4069	12.0392	11.6293	11.1767	10.6879	10.1753	9.65304	9.13272	8.61998	8.11592	7.6213	7.1394	6.6773	6.24328	5.84367	5.47835	5.14075	4.81961	4.50167	4.17577	3.83621	3.4851	3.13199	2.7906	2.4725	2.18318	1.91829
3415.32	18.9089	18.7283	18.5449	18.3643	18.1875	18.0104	17.8232	17.612	17.3591	17.0484	16.6707	16.232	15.7572	15.2833	14.8448	14.4602	14.1299	13.8404	13.5724	13.3074	13.0311	12.7323	12.4026	12.0352	11.6255	11.1732	10.6847	10.1724	9.65048	9.1305	8.6181	8.1144	7.62013	7.13858	6.67683	6.24315	5.84387	5.47886	5.14156	4.8207	4.50302	4.17737	3.83807	3.48722	3.13436	2.79323	2.47538	2.1863	1.92164
3414.35	18.9018	18.7213	18.5379	18.3575	18.1808	18.0038	17.8169	17.6058	17.353	17.0425	16.6649	16.2264	15.7519	15.2782	14.8399	14.4556	14.1257	13.8364	13.5686	13.3039	13.0277	12.7292	12.3997	12.0325	11.6231	11.1709	10.6828	10.1707	9.64904	9.12935	8.61725	8.11384	7.61988	7.13863	6.67718	6.24379	5.8448	5.48008	5.14303	4.82241	4.50497	4.17955	3.84047	3.48984	3.13722	2.7963	2.47868	2.1898	1.92534
3413.39	18.8964	18.716	18.5328	18.3525	18.1759	17.9991	17.8122	17.6013	17.3486	17.0382	16.6608	16.2225	15.7481	15.2746	14.8366	14.4525	14.1228	13.8338	13.5662	13.3017	13.0258	12.7274	12.3981	12.0311	11.6219	11.1699	10.682	10.1701	9.6487	9.12926	8.61741	8.11426	7.62056	7.13957	6.67839	6.24526	5.84653	5.48205	5.14524	4.82484	4.50761	4.18238	3.8435	3.49307	3.14064	2.79992	2.48248	2.19379	1.92952
3412.42	18.8925	18.7122	18.5291	18.3488	18.1724	17.9957	17.8089	17.5981	17.3455	17.0353	16.658	16.2198	15.7456	15.2723	14.8345	14.4506	14.1212	13.8324	13.565	13.3007	13.025	12.7268	12.3976	12.0308	11.6217	11.17	10.6822	10.1706	9.64935	9.13013	8.61851	8.11559	7.62212	7.14138	6.68044	6.24756	5.84906	5.48481	5.14822	4.82802	4.51098	4.18594	3.84724	3.49699	3.14473	2.80419	2.48693	2.1984	1.93429
3411.46	18.8892	18.709	18.526	18.3459	18.1696	17.993	17.8064	17.5956	17.3432	17.0331	16.6559	16.2179	15.7438	15.2707	14.8331	14.4495	14.1202	13.8317	13.5645	13.3005	13.0249	12.7269	12.3979	12.0312	11.6223	11.1707	10.6831	10.1717	9.65072	9.13172	8.62033	8.11765	7.62442	7.14392	6.68322	6.25058	5.85233	5.48831	5.15193	4.83194	4.51509	4.19023	3.8517	3.50163	3.14955	2.80918	2.49209	2.20374	1.93979
3410.49	18.8859	18.7058	18.5229	18.3429	18.1668	17.9903	17.8038	17.5932	17.3408	17.0308	16.6538	16.2159	15.742	15.2692	14.8318	14.4484	14.1194	13.8311	13.5642	13.3003	13.025	12.7272	12.3984	12.0319	11.6232	11.1718	10.6844	10.1732	9.65239	9.13363	8.62249	8.12007	7.6271	7.14686	6.68643	6.25405	5.85606	5.49229	5.15615	4.83638	4.51973	4.19507	3.85673	3.50685	3.15496	2.81478	2.49787	2.20969	1.94592
3409.53	18.8818	18.7018	18.5191	18.3392	18.1632	17.9868	17.8005	17.59	17.3378	17.0279	16.651	16.2133	15.7397	15.267	14.8299	14.4468	14.1181	13.8301	13.5634	13.2998	13.0247	12.7271	12.3985	12.0322	11.6237	11.1725	10.6854	10.1744	9.6539	9.13543	8.62458	8.12245	7.62977	7.14983	6.68969	6.25762	5.85991	5.49642	5.16054	4.84101	4.5246	4.20016	3.86203	3.51236	3.16069	2.82072	2.50402	2.21605	1.95247
3408.57	18.8768	18.6969	18.5143	18.3346	18.1588	17.9826	17.7963	17.586	17.3339	17.0242	16.6475	16.21	15.7366	15.2642	14.8274	14.4446	14.1162	13.8285	13.562	13.2987	13.0238	12.7264	12.398	12.032	11.6237	11.1728	10.6859	10.1752	9.655	9.13683	8.62629	8.12448	7.63212	7.1525	6.69269	6.26093	5.86353	5.50034	5.16474	4.84548	4.52931	4.2051	3.86722	3.51778	3.16634	2.8266	2.51013	2.22238	1.95902
3407.6	18.871	18.6913	18.5088	18.3293	18.1535	17.9775	17.7914	17.5812	17.3293	17.0197	16.6432	16.206	15.7328	15.2607	14.8242	14.4417	14.1136	13.8261	13.56	13.2969	13.0222	12.7251	12.3969	12.0311	11.6231	11.1724	10.6858	10.1754	9.65547	9.13762	8.62741	8.12592	7.63389	7.15461	6.69512	6.2637	5.86662	5.50373	5.16842	4.84942	4.53351	4.20955	3.87191	3.52272	3.17152	2.83203	2.51579	2.22827	1.96513
3406.64	18.8651	18.6856	18.5032	18.3238	18.1482	17.9724	17.7864	17.5764	17.3246	17.0152	16.6388	16.2018	15.7288	15.257	14.8207	14.4385	14.1107	13.8235	13.5576	13.2948	13.0204	12.7235	12.3955	12.0299	11.6221	11.1717	10.6853	10.1752	9.65559	9.13804	8.62813	8.12695	7.63524	7.15626	6.69709	6.26598	5.8692	5.5066	5.17156	4.85282	4.53715	4.21343	3.87602	3.52707	3.17611	2.83685	2.52084	2.23354	1.97062
3405.67	18.8601	18.6806	18.4984	18.3191	18.1436	17.9679	17.7821	17.5721	17.3205	17.0112	16.635	16.1981	15.7254	15.2538	14.8177	14.4358	14.1082	13.8212	13.5556	13.293	13.0188	12.7221	12.3943	12.029	11.6213	11.1711	10.685	10.1751	9.65574	9.13844	8.6288	8.12789	7.63645	7.15775	6.69885	6.268	5.8715	5.50915	5.17436	4.85585	4.5404	4.21689	3.87969	3.53094	3.1802	2.84115	2.52535	2.23825	1.97553
3404.71	18.8557	18.6764	18.4943	18.3151	18.1398	17.9641	17.7784	17.5686	17.3171	17.0079	16.6319	16.1951	15.7225	15.2511	14.8153	14.4335	14.1062	13.8195	13.554	13.2916	13.0176	12.7211	12.3935	12.0283	11.6209	11.1709	10.6849	10.1753	9.65612	9.13906	8.62965	8.12898	7.63777	7.15931	6.70066	6.27005	5.87378	5.51167	5.1771	4.8588	4.54354	4.22023	3.88322	3.53467	3.18412	2.84527	2.52967	2.24275	1.98022
3403.74	18.8516	18.6723	18.4903	18.3113	18.136	17.9605	17.775	17.5653	17.3138	17.0048	16.6289	16.1923	15.7198	15.2486	14.813	14.4315	14.1043	13.8178	13.5526	13.2904	13.0167	12.7203	12.3929	12.0279	11.6207	11.1709	10.6851	10.1757	9.65676	9.13993	8.63075	8.13032	7.63936	7.16114	6.70274	6.27238	5.87635	5.51447	5.18013	4.86204	4.547	4.22388	3.88707	3.53872	3.18837	2.84972	2.53432	2.24759	1.98525
3402.78	18.8467	18.6675	18.4856	18.3067	18.1317	17.9563	17.7709	17.5613	17.3101	17.0012	16.6254	16.189	15.7167	15.2457	14.8103	14.4291	14.1022	13.816	13.5511	13.2891	13.0155	12.7194	12.3923	12.0275	11.6205	11.1709	10.6854	10.1762	9.65755	9.14099	8.6321	8.13195	7.64128	7.16335	6.70524	6.27517	5.87943	5.51783	5.18375	4.86592	4.55111	4.22823	3.89165	3.54353	3.19342	2.855	2.53982	2.25332	1.99119
3401.82	18.8404	18.6613	18.4796	18.3009	18.126	17.9508	17.7656	17.5562	17.3051	16.9964	16.6209	16.1846	15.7127	15.2419	14.8069	14.426	14.0994	13.8135	13.5489	13.2873	13.014	12.7181	12.3913	12.0267	11.62	11.1707	10.6855	10.1767	9.65833	9.14212	8.63359	8.1338	7.64349	7.16592	6.70818	6.27847	5.88309	5.52183	5.18808	4.87055	4.55604	4.23345	3.89715	3.54931	3.19949	2.86135	2.54645	2.26022	1.99835
3400.85	18.8331	18.6542	18.4727	18.2942	18.1195	17.9445	17.7594	17.5503	17.2994	16.9909	16.6156	16.1796	15.708	15.2376	14.8029	14.4224	14.0962	13.8107	13.5464	13.2851	13.0122	12.7166	12.3901	12.0259	11.6195	11.1705	10.6857	10.1772	9.65927	9.14347	8.63535	8.13598	7.64609	7.16895	6.71163	6.28235	5.88738	5.52652	5.19314	4.87598	4.56181	4.23954	3.90358	3.55607	3.20657	2.86877	2.55419	2.26827	2.00671
3399.89	18.826	18.6474	18.466	18.2877	18.1132	17.9384	17.7536	17.5446	17.2939	16.9857	16.6106	16.1749	15.7036	15.2335	14.7992	14.4191	14.0933	13.8082	13.5443	13.2834	13.0107	12.7156	12.3893	12.0255	11.6194	11.1708	10.6863	10.1783	9.66075	9.14537	8.63769	8.13876	7.64931	7.17261	6.71573	6.28689	5.89236	5.53191	5.19893	4.88213	4.56832	4.2464	3.91078	3.56362	3.21448	2.87702	2.56278	2.2772	2.01596
3398.92	18.8207	18.6422	18.461	18.2828	18.1086	17.934	17.7493	17.5405	17.29	16.982	16.6071	16.1717	15.7006	15.2309	14.7969	14.4171	14.0917	13.807	13.5434	13.2828	13.0105	12.7157	12.3897	12.0262	11.6204	11.1722	10.6881	10.1803	9.6632	9.14822	8.64093	8.1424	7.65335	7.17706	6.72058	6.29215	5.89801	5.53795	5.20533	4.88888	4.5754	4.25381	3.91851	3.57168	3.22287	2.88575	2.57184	2.28658	2.02566
3397.96	18.8178	18.6394	18.4583	18.2803	18.1062	17.9318	17.7473	17.5387	17.2883	16.9804	16.6057	16.1705	15.6996	15.2301	14.7964	14.4169	14.0919	13.8074	13.5442	13.2839	13.0119	12.7172	12.3916	12.0283	11.6228	11.1748	10.691	10.1836	9.66678	9.15212	8.64516	8.14696	7.65824	7.18229	6.72615	6.29805	5.90425	5.54452	5.21221	4.89607	4.58287	4.26156	3.92654	3.58	3.23148	2.89466	2.58105	2.29608	2.03546
3396.99	18.8164	18.6381	18.4572	18.2794	18.1054	17.9311	17.7468	17.5383	17.2881	16.9803	16.6057	16.1706	15.6998	15.2305	14.7971	14.4178	14.093	13.8089	13.5459	13.2859	13.0141	12.7197	12.3943	12.0313	11.626	11.1783	10.6947	10.1876	9.67104	9.15665	8.64998	8.15206	7.66362	7.18795	6.7321	6.3043	5.91079	5.55134	5.21931	4.90343	4.59048	4.26941	3.93464	3.58836	3.24011	2.90357	2.59023	2.30553	2.04518
3396.03	18.8144	18.6362	18.4555	18.2777	18.1039	17.9298	17.7456	17.5372	17.2871	16.9795	16.605	16.1701	15.6995	15.2304	14.7972	14.4183	14.0938	13.8099	13.5472	13.2874	13.0159	12.7218	12.3966	12.0338	11.6288	11.1814	10.6981	10.1912	9.67497	9.1609	8.65452	8.15691	7.66879	7.19342	6.73788	6.31039	5.91719	5.55805	5.22631	4.9107	4.59802	4.27721	3.9427	3.59669	3.24872	2.91246	2.59941	2.315	2.05493
3395.07	18.8086	18.6306	18.45	18.2725	18.0988	17.9249	17.7409	17.5327	17.2828	16.9753	16.6011	16.1664	15.6961	15.2274	14.7945	14.4159	14.0918	13.8084	13.546	13.2866	13.0154	12.7216	12.3967	12.0342	11.6296	11.1825	10.6996	10.1931	9.67731	9.16366	8.65772	8.16054	7.67285	7.19791	6.74281	6.31575	5.92297	5.56422	5.23286	4.91761	4.60526	4.28479	3.95062	3.60496	3.25735	2.92144	2.60875	2.32468	2.06495
3394.1	18.7964	18.6187	18.4384	18.2611	18.0877	17.9141	17.7303	17.5224	17.2728	16.9656	16.5917	16.1575	15.6877	15.2194	14.7872	14.4091	14.0856	13.8026	13.5408	13.2819	13.0111	12.7177	12.3932	12.0312	11.627	11.1804	10.6981	10.1922	9.67703	9.16401	8.65871	8.16218	7.67512	7.20083	6.74636	6.31991	5.92773	5.56955	5.23873	4.92397	4.61209	4.29208	3.95837	3.61319	3.26606	2.93064	2.61841	2.3348	2.0755
3393.14	18.7769	18.5995	18.4196	18.2427	18.0697	17.8964	17.7129	17.5054	17.2561	16.9494	16.576	16.1424	15.6733	15.2058	14.7743	14.3971	14.0743	13.792	13.5308	13.2725	13.0023	12.7094	12.3856	12.0241	11.6206	11.1747	10.6931	10.188	9.67369	9.16154	8.65712	8.16147	7.67529	7.20188	6.74827	6.32268	5.9313	5.57388	5.24376	4.92967	4.61842	4.29902	3.96593	3.62137	3.27487	2.94007	2.62845	2.34541	2.08667
3392.17	18.7514	18.5744	18.3949	18.2185	18.0459	17.873	17.69	17.4828	17.234	16.9278	16.5551	16.1222	15.654	15.1875	14.757	14.3807	14.0588	13.7774	13.517	13.2593	12.9898	12.6976	12.3744	12.0137	11.6109	11.1659	10.6852	10.1812	9.66784	9.15676	8.65341	8.15884	7.67374	7.2014	6.74886	6.32429	5.93389	5.5774	5.24813	4.93483	4.62435	4.30569	3.97334	3.62952	3.28378	2.94973	2.63882	2.35645	2.09836
3391.21	18.7229	18.5463	18.3673	18.1914	18.0193	17.8468	17.6643	17.4576	17.2093	16.9037	16.5316	16.0996	15.6324	15.1669	14.7375	14.3622	14.0413	13.7608	13.5012	13.2443	12.9755	12.684	12.3616	12.0016	11.5997	11.1556	10.676	10.173	9.66078	9.15087	8.6487	8.1553	7.67138	7.20021	6.74881	6.32536	5.93604	5.58054	5.25221	4.93977	4.63011	4.31225	3.98071	3.63771	3.29279	2.95954	2.6494	2.36777	2.11037
3390.24	18.6951	18.519	18.3404	18.165	17.9933	17.8214	17.6392	17.433	17.1852	16.8802	16.5088	16.0776	15.6113	15.1469	14.7185	14.3443	14.0243	13.7446	13.4859	13.2297	12.9617	12.6709	12.3492	11.99	11.5889	11.1457	10.6671	10.1651	9.65407	9.14529	8.64427	8.15203	7.66926	7.19923	6.74897	6.32661	5.93833	5.58382	5.2564	4.94482	4.63597	4.3189	3.98815	3.64596	3.30184	2.96939	2.66002	2.37911	2.1224
3389.28	18.671	18.4953	18.3172	18.1422	17.971	17.7994	17.6177	17.4118	17.1645	16.86	16.4892	16.0587	15.5933	15.1298	14.7023	14.329	14.0099	13.731	13.473	13.2175	12.9501	12.66	12.339	11.9805	11.5802	11.1378	10.66	10.1591	9.64898	9.14122	8.64122	8.15001	7.66827	7.19927	6.75002	6.32865	5.94131	5.58768	5.26109	4.95028	4.64217	4.32583	3.9958	3.65434	3.31096	2.97924	2.67057	2.39033	2.13425
3388.32	18.652	18.4767	18.2989	18.1242	17.9534	17.7822	17.6008	17.3953	17.1483	16.8442	16.474	16.0441	15.5794	15.1166	14.6899	14.3173	13.9989	13.7208	13.4634	13.2085	12.9417	12.6522	12.3317	11.9738	11.5742	11.1325	10.6555	10.1553	9.64608	9.13918	8.64006	8.14971	7.66884	7.2007	6.7523	6.33177	5.94523	5.59236	5.26647	4.95633	4.64885	4.33313	4.00373	3.66291	3.32018	2.98909	2.68104	2.40139	2.14588
3387.35	18.6374	18.4623	18.2848	18.1104	17.9399	17.769	17.5879	17.3827	17.1361	16.8324	16.4626	16.0332	15.569	15.1068	14.6807	14.3088	13.991	13.7134	13.4566	13.2023	12.936	12.6469	12.3269	11.9696	11.5705	11.1294	10.6531	10.1536	9.64506	9.13889	8.64049	8.15087	7.67073	7.20331	6.75563	6.3358	5.94994	5.59772	5.27244	4.96287	4.65594	4.34076	4.01191	3.67164	3.32947	2.99894	2.69144	2.4123	2.1573
3386.39	18.625	18.4502	18.2729	18.0988	17.9286	17.758	17.5772	17.3723	17.1259	16.8225	16.4532	16.0242	15.5604	15.0988	14.6733	14.3019	13.9847	13.7077	13.4513	13.1975	12.9316	12.6431	12.3235	11.9667	11.5681	11.1276	10.6518	10.153	9.64507	9.13955	8.64181	8.15285	7.67336	7.20659	6.75956	6.34036	5.95512	5.60348	5.27876	4.96971	4.66329	4.3486	4.02025	3.68049	3.33885	3.00884	2.70183	2.42319	2.16866
3385.42	18.6125	18.4379	18.261	18.0872	17.9172	17.7469	17.5664	17.3617	17.1157	16.8126	16.4436	16.015	15.5518	15.0907	14.6658	14.295	13.9783	13.7018	13.446	13.1926	12.9273	12.6391	12.3201	11.9637	11.5656	11.1257	10.6505	10.1523	9.64503	9.14016	8.64309	8.15479	7.67595	7.20985	6.76347	6.34491	5.96029	5.60924	5.28508	4.97656	4.67064	4.35646	4.0286	3.68937	3.34824	3.01875	2.71226	2.4341	2.18005
3384.46	18.5981	18.4237	18.2471	18.0736	17.9039	17.7339	17.5537	17.3494	17.1036	16.8009	16.4323	16.0043	15.5416	15.0811	14.6568	14.2866	13.9706	13.6946	13.4394	13.1865	12.9216	12.634	12.3155	11.9596	11.5621	11.1227	10.6482	10.1507	9.64412	9.13997	8.64362	8.15604	7.67793	7.21255	6.76688	6.34903	5.96508	5.61468	5.29112	4.98318	4.6778	4.36415	4.03684	3.69816	3.3576	3.02867	2.72271	2.44508	2.19153
3383.5	18.5808	18.4068	18.2305	18.0573	17.888	17.7183	17.5384	17.3344	17.0891	16.7868	16.4186	15.9911	15.5291	15.0693	14.6456	14.2762	13.9609	13.6856	13.4309	13.1787	12.9143	12.6272	12.3092	11.954	11.5571	11.1184	10.6446	10.1478	9.64201	9.13867	8.64313	8.15637	7.67907	7.2145	6.76963	6.35257	5.96938	5.61969	5.29681	4.98949	4.68472	4.37167	4.04495	3.70688	3.36693	3.03861	2.73324	2.45617	2.20318
3382.53	18.561	18.3873	18.2114	18.0386	17.8697	17.7004	17.5208	17.3172	17.0722	16.7704	16.4028	15.9759	15.5145	15.0555	14.6327	14.264	13.9494	13.6749	13.4209	13.1692	12.9055	12.619	12.3016	11.9469	11.5507	11.1127	10.6397	10.1437	9.63886	9.13641	8.64176	8.1559	7.67951	7.21583	6.77185	6.35565	5.97329	5.6244	5.30224	4.99562	4.69151	4.3791	4.05303	3.71561	3.37633	3.04867	2.74394	2.46748	2.21507
3381.57	18.5393	18.366	18.1905	18.0181	17.8496	17.6806	17.5015	17.2982	17.0537	16.7523	16.3853	15.959	15.4985	15.0403	14.6183	14.2505	13.9367	13.6629	13.4096	13.1586	12.8955	12.6097	12.2929	11.9389	11.5434	11.1062	10.634	10.1389	9.635	9.1335	8.63982	8.15493	7.6795	7.21678	6.77375	6.35848	5.97702	5.62896	5.3076	5.00171	4.6983	4.38658	4.0612	3.72448	3.3859	3.05893	2.75488	2.47905	2.22726
3380.6	18.5164	18.3435	18.1684	17.9964	17.8283	17.6598	17.4811	17.2782	17.0341	16.7332	16.3668	15.9413	15.4815	15.0242	14.6031	14.2362	13.9233	13.6503	13.3977	13.1474	12.885	12.5998	12.2836	11.9304	11.5356	11.0992	10.6279	10.1338	9.6308	9.13031	8.63764	8.15376	7.67934	7.21763	6.7756	6.3613	5.98077	5.6336	5.31306	5.00794	4.70527	4.39426	4.0696	3.73361	3.39577	3.06952	2.76617	2.49101	2.23985
3379.64	18.4929	18.3204	18.1457	17.9742	17.8065	17.6384	17.46	17.2577	17.014	16.7136	16.3478	15.923	15.4641	15.0077	14.5876	14.2216	13.9095	13.6373	13.3855	13.1359	12.8742	12.5896	12.2742	11.9216	11.5276	11.0921	10.6217	10.1285	9.62655	9.12708	8.63545	8.15261	7.67923	7.21856	6.77756	6.36427	5.9847	5.63843	5.31874	5.01442	4.71251	4.40224	4.07832	3.74308	3.40599	3.08049	2.77786	2.50339	2.25289
3378.67	18.469	18.2969	18.1226	17.9516	17.7843	17.6167	17.4388	17.2368	16.9936	16.6938	16.3286	15.9046	15.4465	14.991	14.5718	14.2067	13.8956	13.6242	13.3732	13.1244	12.8633	12.5794	12.2647	11.9129	11.5197	11.0849	10.6155	10.1233	9.62233	9.12391	8.63334	8.15156	7.67925	7.21963	6.77968	6.36741	5.98882	5.64348	5.32465	5.02114	4.72	4.41049	4.08733	3.75286	3.41654	3.0918	2.7899	2.51612	2.2663
3377.71	18.4453	18.2736	18.0998	17.9291	17.7624	17.5952	17.4177	17.2161	16.9734	16.6741	16.3096	15.8863	15.429	14.9744	14.5562	14.1921	13.8818	13.6113	13.3611	13.1129	12.8526	12.5694	12.2554	11.9043	11.5119	11.078	10.6095	10.1182	9.61831	9.12094	8.63142	8.15071	7.67945	7.2209	6.78199	6.37074	5.99313	5.64871	5.33076	5.02806	4.7277	4.41895	4.09655	3.76284	3.4273	3.10333	2.80216	2.52909	2.27995
3376.75	18.4224	18.2511	18.0777	17.9076	17.7412	17.5744	17.3974	17.1962	16.954	16.6552	16.2913	15.8687	15.4122	14.9585	14.5412	14.178	13.8686	13.5989	13.3494	13.1021	12.8424	12.5599	12.2465	11.8962	11.5045	11.0715	10.6039	10.1136	9.61469	9.11834	8.62986	8.15018	7.67996	7.22243	6.78455	6.3743	5.99765	5.65414	5.33703	5.03514	4.73553	4.42753	4.10588	3.77293	3.43815	3.11493	2.8145	2.54213	2.29366
3375.78	18.4014	18.2305	18.0574	17.8877	17.7218	17.5554	17.3787	17.178	16.9361	16.6379	16.2745	15.8525	15.3969	14.944	14.5276	14.1652	13.8567	13.5877	13.339	13.0923	12.8333	12.5514	12.2387	11.889	11.4982	11.0659	10.5991	10.1098	9.6118	9.11642	8.62892	8.15022	7.68098	7.22443	6.78751	6.37821	6.00247	5.65982	5.34352	5.04239	4.74351	4.43622	4.11528	3.78306	3.44901	3.12652	2.82679	2.55509	2.30726
3374.82	18.3827	18.2122	18.0395	17.8701	17.7046	17.5386	17.3623	17.162	16.9205	16.6227	16.2598	15.8384	15.3835	14.9314	14.5157	14.1541	13.8463	13.5782	13.3301	13.084	12.8256	12.5444	12.2323	11.8833	11.4931	11.0616	10.5955	10.107	9.60993	9.11543	8.62883	8.15103	7.68269	7.22704	6.79101	6.38258	6.00769	5.66584	5.35029	5.04986	4.75166	4.44503	4.12475	3.7932	3.45984	3.13803	2.83896	2.5679	2.32069
3373.85	18.3668	18.1965	18.0242	17.8552	17.69	17.5243	17.3484	17.1484	16.9072	16.6098	16.2474	15.8266	15.3722	14.9208	14.5058	14.145	13.8379	13.5704	13.323	13.0775	12.8196	12.539	12.2274	11.879	11.4894	11.0586	10.5933	10.1055	9.60918	9.11549	8.6297	8.15272	7.68519	7.23036	6.79514	6.38751	6.01338	5.67227	5.35742	5.05764	4.76005	4.45402	4.13436	3.80344	3.47071	3.14953	2.85108	2.58061	2.33398
3372.89	18.353	18.183	18.011	17.8423	17.6774	17.5121	17.3364	17.1367	16.8959	16.5988	16.2368	15.8165	15.3627	14.9118	14.4975	14.1374	13.8309	13.564	13.3172	13.0723	12.815	12.5348	12.2238	11.8759	11.4869	11.0567	10.592	10.105	9.60936	9.11642	8.63137	8.15514	7.68837	7.23428	6.79981	6.39291	6.0195	5.67908	5.36486	5.06569	4.76868	4.46321	4.14412	3.81378	3.48164	3.16105	2.86318	2.59327	2.34718
3371.93	18.3403	18.1706	17.999	17.8306	17.666	17.5009	17.3256	17.1262	16.8857	16.589	16.2273	15.8074	15.3541	14.9039	14.4902	14.1306	13.8248	13.5585	13.3123	13.0679	12.8111	12.5314	12.2209	11.8735	11.485	11.0554	10.5914	10.105	9.61007	9.11782	8.63349	8.15797	7.69191	7.23853	6.80478	6.39858	6.02586	5.68608	5.37249	5.07389	4.77744	4.47252	4.15397	3.82418	3.49261	3.17259	2.87527	2.6059	2.36034
3370.96	18.3279	18.1585	17.9871	17.819	17.6548	17.49	17.315	17.1159	16.8757	16.5792	16.218	15.7985	15.3457	14.896	14.4829	14.124	13.8188	13.5532	13.3075	13.0637	12.8074	12.5282	12.2181	11.8712	11.4833	11.0542	10.5908	10.1051	9.61082	9.11926	8.63563	8.16081	7.69545	7.24278	6.80973	6.40423	6.03219	5.69306	5.38007	5.08206	4.78615	4.48177	4.16375	3.83452	3.50351	3.18405	2.88728	2.61844	2.3734
3370	18.3151	18.146	17.9749	17.8071	17.6432	17.4788	17.304	17.1052	16.8653	16.5692	16.2083	15.7893	15.337	14.8879	14.4754	14.1171	13.8125	13.5475	13.3024	13.0591	12.8033	12.5246	12.2151	11.8687	11.4813	11.0528	10.59	10.1049	9.6113	9.12043	8.6375	8.16339	7.69873	7.24677	6.81443	6.40963	6.03826	5.69979	5.38742	5.08999	4.79463	4.49079	4.17332	3.84464	3.51419	3.19528	2.89906	2.63076	2.38624
3369.03	18.3021	18.1333	17.9625	17.795	17.6314	17.4672	17.2928	17.0942	16.8547	16.5589	16.1984	15.7798	15.328	14.8794	14.4676	14.1099	13.806	13.5415	13.297	13.0542	12.7989	12.5207	12.2117	11.8658	11.4789	11.051	10.5889	10.1044	9.61149	9.12132	8.63909	8.16568	7.70173	7.25048	6.81883	6.41473	6.04405	5.70623	5.39447	5.09761	4.80281	4.49951	4.18257	3.85444	3.52456	3.20621	2.91054	2.64277	2.39878
3368.07	18.2893	18.1207	17.9502	17.783	17.6197	17.4559	17.2817	17.0835	16.8442	16.5487	16.1886	15.7705	15.3192	14.8711	14.4598	14.1028	13.7995	13.5356	13.2916	13.0494	12.7946	12.5169	12.2083	11.8629	11.4766	11.0493	10.5877	10.1038	9.61162	9.12213	8.64058	8.16786	7.7046	7.25403	6.82308	6.41966	6.04964	5.71245	5.40129	5.105	4.81074	4.50796	4.19156	3.86398	3.53464	3.21685	2.92172	2.65448	2.411
3367.1	18.2771	18.1087	17.9385	17.7716	17.6086	17.445	17.2711	17.0732	16.8342	16.5391	16.1793	15.7616	15.3108	14.8632	14.4525	14.0961	13.7933	13.53	13.2866	13.0448	12.7905	12.5133	12.2052	11.8603	11.4745	11.0477	10.5868	10.1035	9.61197	9.12314	8.64226	8.17021	7.70762	7.25772	6.82743	6.42467	6.05529	5.71871	5.40813	5.11239	4.81865	4.51639	4.20051	3.87346	3.54467	3.22742	2.93283	2.6661	2.42313
3366.14	18.2653	18.0972	17.9272	17.7606	17.5979	17.4346	17.261	17.0633	16.8246	16.5298	16.1704	15.7531	15.3028	14.8558	14.4456	14.0897	13.7876	13.5248	13.2819	13.0406	12.7868	12.51	12.2024	11.858	11.4727	11.0465	10.5862	10.1036	9.61266	9.12449	8.64428	8.17289	7.71096	7.26172	6.83209	6.42998	6.06122	5.72525	5.41525	5.12004	4.82681	4.52507	4.20971	3.88319	3.55494	3.23824	2.94418	2.67797	2.43551
3365.18	18.253	18.0851	17.9154	17.7491	17.5867	17.4237	17.2504	17.0531	16.8147	16.5202	16.1612	15.7444	15.2945	14.8481	14.4385	14.0832	13.7816	13.5194	13.277	13.0363	12.783	12.5067	12.1996	11.8557	11.471	11.0454	10.5856	10.1037	9.61351	9.12605	8.64654	8.17585	7.71461	7.26607	6.83713	6.43569	6.0676	5.73226	5.42284	5.1282	4.83551	4.5343	4.21949	3.89353	3.56585	3.24972	2.95622	2.69055	2.44861
3364.21	18.2389	18.0714	17.902	17.736	17.5739	17.4113	17.2383	17.0413	16.8032	16.5092	16.1506	15.7342	15.285	14.8392	14.4303	14.0756	13.7747	13.5132	13.2714	13.0312	12.7784	12.5027	12.1961	11.8528	11.4687	11.0438	10.5848	10.1036	9.61414	9.12746	8.64874	8.17883	7.71838	7.27061	6.84244	6.44176	6.0744	5.73975	5.43099	5.13696	4.84487	4.54425	4.23003	3.90469	3.57764	3.26214	2.96924	2.70416	2.46279
3363.25	18.2219	18.0547	17.8857	17.7201	17.5584	17.3961	17.2235	17.0269	16.7892	16.4956	16.1376	15.7218	15.2733	14.8282	14.4201	14.0663	13.7661	13.5052	13.2641	13.0246	12.7724	12.4973	12.1914	11.8488	11.4654	11.0412	10.583	10.1027	9.61409	9.12831	8.6505	8.1815	7.72195	7.27508	6.84779	6.44798	6.08146	5.7476	5.43959	5.14627	4.85486	4.55491	4.24136	3.91671	3.59037	3.27557	2.98336	2.71892	2.47819
3362.28	18.2017	18.0349	17.8663	17.7011	17.5398	17.378	17.2058	17.0095	16.7724	16.4793	16.1218	15.7068	15.259	14.8149	14.4077	14.0547	13.7554	13.4954	13.255	13.0162	12.7647	12.4903	12.1851	11.8432	11.4606	11.0373	10.58	10.1006	9.61309	9.12834	8.65156	8.18359	7.72507	7.27923	6.85295	6.45413	6.08856	5.7556	5.44844	5.15591	4.86527	4.56606	4.25328	3.92941	3.60385	3.28983	2.99837	2.73466	2.49463
3361.32	18.1788	18.0124	17.8442	17.6796	17.5187	17.3574	17.1856	16.9899	16.7532	16.4607	16.1039	15.6897	15.2428	14.7996	14.3933	14.0414	13.743	13.4838	13.2443	13.0063	12.7556	12.4819	12.1774	11.8363	11.4546	11.0322	10.5759	10.0976	9.6112	9.12758	8.65193	8.1851	7.7277	7.28298	6.85782	6.46008	6.09554	5.76357	5.45732	5.16566	4.87584	4.57746	4.2655	3.94246	3.61776	3.30457	3.01393	2.75099	2.5117
3360.35	18.1546	17.9886	17.821	17.6568	17.4964	17.3355	17.1643	16.969	16.7328	16.4409	16.0848	15.6714	15.2255	14.7832	14.378	14.0271	13.7297	13.4715	13.2328	12.9956	12.7456	12.4727	12.169	11.8288	11.4479	11.0265	10.5713	10.0941	9.6088	9.12634	8.65187	8.18621	7.72999	7.28643	6.86242	6.4658	6.10234	5.77138	5.46609	5.17533	4.88637	4.58883	4.27772	3.95555	3.63172	3.3194	3.02959	2.76745	2.52893
3359.39	18.1303	17.9648	17.7976	17.6339	17.4741	17.3136	17.1428	16.948	16.7124	16.421	16.0657	15.6531	15.208	14.7668	14.3626	14.0127	13.7163	13.4589	13.2211	12.9847	12.7355	12.4634	12.1605	11.821	11.4411	11.0206	10.5664	10.0904	9.60619	9.12489	8.65159	8.1871	7.73204	7.28964	6.86678	6.47128	6.10889	5.77895	5.47461	5.18473	4.89663	4.59993	4.28967	3.96836	3.6454	3.33395	3.04497	2.78363	2.54588
3358.43	18.1066	17.9415	17.7748	17.6116	17.4522	17.2922	17.1219	16.9275	16.6924	16.4016	16.0469	15.6351	15.1909	14.7507	14.3475	13.9985	13.7031	13.4466	13.2096	12.974	12.7256	12.4542	12.152	11.8134	11.4343	11.0148	10.5616	10.0866	9.60354	9.12338	8.65122	8.18787	7.73394	7.29267	6.87092	6.47651	6.11517	5.78621	5.4828	5.19379	4.90652	4.61064	4.3012	3.98074	3.65864	3.34803	3.05988	2.79932	2.56232
3357.46	18.0828	17.9182	17.7519	17.5891	17.4302	17.2707	17.1008	16.9069	16.6722	16.382	16.028	15.6169	15.1737	14.7344	14.3322	13.9842	13.6897	13.4341	13.1979	12.9631	12.7154	12.4447	12.1433	11.8055	11.4272	11.0086	10.5564	10.0825	9.60055	9.12152	8.65048	8.18826	7.73546	7.2953	6.87465	6.48131	6.121	5.79302	5.49052	5.20237	4.91592	4.62085	4.31224	3.99261	3.67136	3.36159	3.07425	2.81447	2.57822
3356.5	18.0576	17.8934	17.7276	17.5653	17.4068	17.2478	17.0783	16.8849	16.6507	16.3611	16.0077	15.5975	15.1551	14.7168	14.3156	13.9687	13.6751	13.4204	13.185	12.951	12.704	12.4341	12.1335	11.7965	11.4191	11.0015	10.5503	10.0775	9.59664	9.11876	8.64889	8.18782	7.73618	7.29717	6.87765	6.48542	6.12617	5.79919	5.49762	5.21036	4.92475	4.6305	4.32273	4.00396	3.68357	3.37467	3.08816	2.82917	2.59369
3355.53	18.0292	17.8655	17.7002	17.5384	17.3805	17.2219	17.0529	16.86	16.6264	16.3373	15.9847	15.5753	15.1339	14.6967	14.2966	13.9507	13.6581	13.4044	13.17	12.9367	12.6906	12.4215	12.1217	11.7855	11.4091	10.9925	10.5424	10.0707	9.59112	9.11447	8.64584	8.18602	7.73562	7.29784	6.87955	6.4885	6.13039	5.80447	5.50391	5.21758	4.93286	4.6395	4.33261	4.01475	3.69529	3.38729	3.10167	2.84352	2.60885
3354.57	17.9967	17.8335	17.6688	17.5075	17.3502	17.1921	17.0237	16.8313	16.5982	16.3099	15.958	15.5496	15.1093	14.6732	14.2744	13.9297	13.6382	13.3855	13.152	12.9197	12.6745	12.4062	12.1072	11.772	11.3966	10.9811	10.5322	10.0618	9.58352	9.10823	8.64097	8.18251	7.73347	7.29704	6.88008	6.49033	6.13346	5.80871	5.50923	5.22392	4.94018	4.64777	4.34185	4.02497	3.7065	3.39949	3.11481	2.85756	2.62376
3353.6	17.9602	17.7976	17.6334	17.4728	17.316	17.1586	16.9907	16.7988	16.5664	16.2788	15.9278	15.5204	15.0813	14.6465	14.249	13.9056	13.6153	13.3638	13.1313	12.9	12.6556	12.3882	12.0903	11.756	11.3817	10.9674	10.5198	10.0508	9.57392	9.10009	8.6343	8.17732	7.72975	7.29479	6.87927	6.49093	6.13539	5.81191	5.5136	5.22938	4.94669	4.65531	4.35041	4.03459	3.71718	3.41121	3.12755	2.87126	2.63837
3352.64	17.9212	17.7592	17.5957	17.4357	17.2795	17.1226	16.9553	16.7641	16.5323	16.2454	15.8954	15.4891	15.0512	14.6178	14.2216	13.8796	13.5906	13.3402	13.1088	12.8785	12.6351	12.3687	12.0716	11.7385	11.3653	10.9522	10.5059	10.0383	9.56298	9.09068	8.62644	8.171	7.72497	7.29154	6.87753	6.49065	6.13652	5.81435	5.51726	5.23419	4.95258	4.66227	4.35845	4.04372	3.72741	3.42253	3.13992	2.88462	2.65269
3351.68	17.8818	17.7204	17.5575	17.3981	17.2426	17.0863	16.9196	16.7289	16.4978	16.2117	15.8625	15.4573	15.0207	14.5887	14.1939	13.8532	13.5655	13.3163	13.086	12.8566	12.6142	12.3487	12.0527	11.7205	11.3484	10.9366	10.4917	10.0255	9.5517	9.08094	8.61824	8.16435	7.71987	7.28797	6.87547	6.49007	6.13733	5.81648	5.52062	5.23869	4.95818	4.66893	4.36619	4.05256	3.73736	3.43357	3.152	2.89771	2.66673
3350.71	17.844	17.6832	17.5209	17.3621	17.2071	17.0514	16.8853	16.6952	16.4647	16.1793	15.8311	15.4269	14.9916	14.5608	14.1674	13.8279	13.5414	13.2934	13.0641	12.8357	12.5942	12.3297	12.0346	11.7034	11.3325	10.9218	10.4782	10.0135	9.5411	9.07182	8.61062	8.15823	7.71523	7.28482	6.87378	6.48979	6.13841	5.81883	5.52415	5.24333	4.96387	4.67567	4.37397	4.0614	3.74728	3.44456	3.16402	2.9107	2.68065
3349.75	17.8091	17.6488	17.487	17.3288	17.1745	17.0193	16.8537	16.6641	16.4342	16.1496	15.8022	15.399	14.9648	14.5352	14.143	13.8048	13.5195	13.2725	13.0442	12.8167	12.5761	12.3125	12.0183	11.6881	11.3182	10.9087	10.4663	10.0029	9.5319	9.06403	8.60424	8.15326	7.71167	7.28265	6.87299	6.49034	6.14024	5.82186	5.5283	5.24854	4.97008	4.68286	4.38217	4.07062	3.75752	3.45582	3.17626	2.92387	2.69472
3348.78	17.7773	17.6175	17.4563	17.2986	17.1448	16.9901	16.825	16.636	16.4067	16.1227	15.776	15.3738	14.9406	14.5122	14.1212	13.7841	13.4999	13.2539	13.0265	12.8	12.5602	12.2973	12.004	11.6748	11.3059	10.8975	10.4563	9.99411	9.52441	9.05787	8.5994	8.14975	7.70948	7.28178	6.87341	6.49202	6.14313	5.82588	5.53338	5.25461	4.97711	4.69083	4.39108	4.0805	3.7684	3.46767	3.18905	2.93756	2.70926
3347.82	17.7481	17.5887	17.428	17.2709	17.1175	16.9634	16.7987	16.6102	16.3815	16.0981	15.7522	15.3509	14.9187	14.4914	14.1014	13.7654	13.4822	13.2372	13.0108	12.785	12.5461	12.2841	11.9916	11.6632	11.2953	10.8879	10.4479	9.98691	9.51845	9.05317	8.59599	8.1476	7.70859	7.28214	6.87501	6.49483	6.14709	5.83093	5.53945	5.26164	4.98506	4.69968	4.40085	4.09122	3.78006	3.48028	3.20257	2.95195	2.7245
3346.86	17.7205	17.5616	17.4014	17.2447	17.0919	16.9382	16.7741	16.5861	16.3578	16.0751	15.73	15.3294	14.8982	14.4719	14.0831	13.7482	13.466	13.2219	12.9963	12.7714	12.5333	12.2721	11.9804	11.653	11.286	10.8796	10.4407	9.98092	9.51368	9.04964	8.59369	8.14654	7.70877	7.28354	6.87762	6.49861	6.152	5.83691	5.54643	5.26956	4.99387	4.70939	4.41147	4.10275	3.79254	3.49369	3.21689	2.96713	2.7405
3345.89	17.6939	17.5354	17.3757	17.2196	17.0672	16.9141	16.7505	16.5629	16.3352	16.0531	15.7087	15.309	14.8787	14.4535	14.0657	13.7318	13.4506	13.2075	12.9828	12.7588	12.5214	12.261	11.9702	11.6436	11.2775	10.8722	10.4344	9.97576	9.50973	9.04691	8.59218	8.14626	7.7097	7.28568	6.88096	6.50312	6.15763	5.84359	5.55411	5.27817	5.00339	4.7198	4.42277	4.11498	3.8057	3.50777	3.23186	2.98296	2.75717
3344.93	17.6681	17.5101	17.3509	17.1953	17.0434	16.8908	16.7276	16.5406	16.3134	16.0319	15.6882	15.2893	14.86	14.4358	14.049	13.7162	13.436	13.1938	12.97	12.7468	12.5103	12.2506	11.9606	11.6349	11.2698	10.8655	10.4287	9.97123	9.50637	9.04476	8.59124	8.14652	7.71116	7.28834	6.8848	6.50811	6.16373	5.85076	5.56226	5.28725	5.01336	4.73065	4.43451	4.12763	3.81928	3.52227	3.24725	2.9992	2.77423
3343.96	17.6433	17.4858	17.327	17.1719	17.0206	16.8684	16.7057	16.5192	16.2925	16.0116	15.6685	15.2705	14.8421	14.4188	14.0331	13.7013	13.4221	13.1808	12.9579	12.7355	12.4998	12.2409	11.9518	11.6269	11.2627	10.8593	10.4236	9.96724	9.50353	9.04309	8.59075	8.14721	7.71303	7.29138	6.88899	6.51344	6.17015	5.85821	5.57069	5.2966	5.02359	4.74174	4.44648	4.14049	3.83305	3.53694	3.2628	3.01559	2.79143
3343	17.6198	17.4627	17.3044	17.1497	16.9988	16.8471	16.6849	16.4989	16.2727	15.9923	15.65	15.2527	14.8251	14.4028	14.0181	13.6872	13.409	13.1686	12.9466	12.725	12.49	12.232	11.9436	11.6195	11.2562	10.8538	10.4191	9.96378	9.50118	9.04187	8.59067	8.14826	7.71521	7.29469	6.89342	6.51897	6.17674	5.86581	5.57923	5.30604	5.03388	4.75288	4.45847	4.15336	3.8468	3.55157	3.27828	3.03189	2.80853
3342.03	17.5973	17.4406	17.2828	17.1286	16.9782	16.827	16.6652	16.4796	16.2539	15.9741	15.6323	15.2358	14.809	14.3876	14.0038	13.6739	13.3966	13.1571	12.9359	12.7151	12.4809	12.2236	11.936	11.6127	11.2502	10.8488	10.4151	9.96076	9.49924	9.04101	8.59091	8.1496	7.71764	7.29821	6.89802	6.52463	6.18343	5.87346	5.58781	5.31548	5.04416	4.76397	4.47039	4.16613	3.86042	3.56605	3.29359	3.048	2.82541
3341.07	17.5756	17.4193	17.2619	17.1081	16.9582	16.8074	16.6461	16.4609	16.2357	15.9564	15.6153	15.2195	14.7935	14.373	13.9901	13.6611	13.3847	13.1461	12.9257	12.7057	12.4722	12.2156	11.9288	11.6062	11.2446	10.844	10.4113	9.958	9.49752	9.04036	8.59132	8.15108	7.72019	7.30182	6.90268	6.53033	6.19013	5.88112	5.59637	5.32489	5.05438	4.775	4.48223	4.17879	3.87393	3.5804	3.30876	3.06395	2.84213
3340.11	17.554	17.3981	17.2411	17.0878	16.9383	16.788	16.6271	16.4424	16.2177	15.9389	15.5984	15.2033	14.7781	14.3584	13.9765	13.6484	13.3729	13.1351	12.9156	12.6963	12.4636	12.2077	11.9216	11.5999	11.2391	10.8394	10.4076	9.95529	9.49585	9.03974	8.59177	8.15259	7.72276	7.30544	6.90736	6.53603	6.19683	5.88877	5.60491	5.33427	5.06458	4.786	4.49403	4.19142	3.88741	3.59471	3.32388	3.07986	2.85881
3339.14	17.532	17.3766	17.22	17.0672	16.9181	16.7682	16.6078	16.4235	16.1993	15.9211	15.5812	15.1867	14.7624	14.3436	13.9626	13.6354	13.3608	13.1239	12.9052	12.6867	12.4547	12.1996	11.9142	11.5933	11.2333	10.8346	10.4037	9.95245	9.49406	9.03903	8.59214	8.15404	7.72528	7.30904	6.91202	6.54173	6.20354	5.89644	5.61348	5.3437	5.07482	4.79705	4.50591	4.20414	3.90097	3.60912	3.33912	3.0959	2.87561
3338.18	17.5094	17.3543	17.1982	17.0458	16.8973	16.7479	16.5879	16.4041	16.1803	15.9026	15.5634	15.1697	14.7462	14.3283	13.9482	13.622	13.3483	13.1123	12.8944	12.6767	12.4455	12.1912	11.9065	11.5864	11.2273	10.8295	10.3996	9.9494	9.4921	9.03817	8.59239	8.1554	7.72775	7.31261	6.91668	6.54747	6.21031	5.90419	5.62216	5.35325	5.08521	4.80827	4.51796	4.21705	3.91475	3.62377	3.35461	3.1122	2.8927
3337.21	17.486	17.3313	17.1757	17.0238	16.8757	16.7268	16.5673	16.3839	16.1607	15.8836	15.545	15.152	14.7294	14.3125	13.9333	13.6082	13.3354	13.1004	12.8833	12.6664	12.436	12.1824	11.8986	11.5793	11.221	10.8241	10.3954	9.9462	9.49002	9.03724	8.5926	8.15676	7.73025	7.31624	6.92144	6.55333	6.21723	5.91213	5.63105	5.36304	5.09586	4.81976	4.53031	4.23028	3.92888	3.63878	3.37049	3.12891	2.91022
3336.25	17.4617	17.3076	17.1524	17.001	16.8534	16.705	16.5459	16.3631	16.1404	15.8638	15.5259	15.1337	14.712	14.296	13.9179	13.5938	13.3221	13.0879	12.8718	12.6557	12.4261	12.1733	11.8902	11.5718	11.2145	10.8186	10.3909	9.94284	9.48781	9.03621	8.59276	8.1581	7.73277	7.31994	6.9263	6.55933	6.22434	5.92028	5.64018	5.37309	5.1068	4.83157	4.543	4.24387	3.94339	3.65421	3.38681	3.14608	2.92822
3335.28	17.4364	17.2827	17.1281	16.9772	16.8301	16.6822	16.5236	16.3413	16.1191	15.8432	15.5059	15.1146	14.6938	14.2789	13.9019	13.5788	13.3081	13.0749	12.8597	12.6445	12.4157	12.1637	11.8815	11.5639	11.2076	10.8127	10.3861	9.93919	9.48537	9.03499	8.59278	8.15935	7.73524	7.32363	6.9312	6.56541	6.23156	5.92858	5.64949	5.38336	5.11798	4.84366	4.55601	4.25781	3.95827	3.67004	3.40355	3.16369	2.94668
3334.32	17.4097	17.2565	17.1023	16.952	16.8055	16.658	16.5	16.3182	16.0966	15.8212	15.4848	15.0943	14.6745	14.2607	13.8848	13.5628	13.2931	13.061	12.8467	12.6324	12.4045	12.1533	11.872	11.5554	11.2	10.8062	10.3807	9.93502	9.48246	9.03336	8.59243	8.16028	7.73746	7.32712	6.93595	6.5714	6.23873	5.93687	5.65885	5.39371	5.12928	4.8559	4.56919	4.27196	3.97341	3.68615	3.42061	3.18167	2.96553
3333.36	17.3809	17.2282	17.0746	16.9248	16.7788	16.632	16.4745	16.2932	16.0722	15.7975	15.4619	15.0723	14.6536	14.2409	13.8661	13.5453	13.2768	13.0457	12.8324	12.619	12.392	12.1418	11.8613	11.5457	11.1913	10.7986	10.3743	9.92995	9.4787	9.03094	8.59136	8.16056	7.73908	7.33008	6.94023	6.57698	6.24555	5.94488	5.66796	5.40386	5.14043	4.86803	4.58232	4.2861	3.98857	3.70233	3.43778	3.19977	2.98455
3332.39	17.3499	17.1977	17.0447	16.8955	16.7501	16.6038	16.4469	16.2662	16.0458	15.7719	15.437	15.0485	14.6308	14.2193	13.8458	13.5262	13.2588	13.0288	12.8166	12.6042	12.3781	12.1288	11.8493	11.5346	11.1814	10.7898	10.3668	9.92374	9.47387	9.02752	8.58935	8.15996	7.73989	7.33229	6.94383	6.58192	6.2518	5.95235	5.67659	5.41358	5.15119	4.87981	4.59513	4.29997	4.00351	3.71832	3.45479	3.21777	3.00349
3331.43	17.3169	17.1653	17.0129	16.8643	16.7195	16.5738	16.4175	16.2374	16.0176	15.7444	15.4104	15.0229	14.6063	14.1961	13.8238	13.5055	13.2394	13.0105	12.7993	12.5879	12.3628	12.1144	11.836	11.5223	11.1702	10.7798	10.3581	9.9164	9.46796	9.02306	8.58636	8.15843	7.73981	7.33366	6.94663	6.58612	6.25734	5.95917	5.68459	5.4227	5.16139	4.89106	4.60745	4.31337	4.01802	3.73392	3.47145	3.23543	3.02212
3330.46	17.2827	17.1316	16.9798	16.8318	16.6877	16.5425	16.3868	16.2073	15.9882	15.7157	15.3826	14.9961	14.5807	14.1717	13.8008	13.4837	13.2188	12.9911	12.781	12.5706	12.3465	12.0991	11.8216	11.509	11.158	10.7689	10.3484	9.90816	9.46117	9.01774	8.58252	8.15608	7.73894	7.33426	6.94868	6.58959	6.26218	5.96529	5.69192	5.43116	5.17094	4.90169	4.61915	4.32618	4.03194	3.74896	3.48755	3.25256	3.04024
3329.5	17.2481	17.0976	16.9463	16.799	16.6554	16.5109	16.3557	16.1768	15.9584	15.6867	15.3544	14.9689	14.5547	14.147	13.7773	13.4615	13.1978	12.9713	12.7622	12.5529	12.3297	12.0832	11.8067	11.4952	11.1453	10.7575	10.3383	9.89944	9.4539	9.01195	8.57821	8.15325	7.73759	7.33437	6.95024	6.59257	6.26651	5.9709	5.69874	5.43911	5.17997	4.91179	4.63034	4.33847	4.04535	3.76347	3.50314	3.26916	3.05783
3328.53	17.2137	17.0637	16.9131	16.7663	16.6233	16.4794	16.3248	16.1465	15.9287	15.6577	15.3263	14.9419	14.5288	14.1223	13.7539	13.4394	13.1769	12.9515	12.7434	12.5351	12.3129	12.0674	11.7919	11.4814	11.1326	10.7459	10.3281	9.89063	9.44652	9.00603	8.57376	8.15026	7.73605	7.33428	6.95159	6.59531	6.27059	5.97626	5.70528	5.44677	5.1887	4.92158	4.64119	4.35042	4.05841	3.77763	3.51836	3.28541	3.07505
3327.57	17.1795	17.0301	16.88	16.7338	16.5915	16.4481	16.2941	16.1164	15.8992	15.6289	15.2984	14.9149	14.503	14.0977	13.7306	13.4173	13.156	12.9317	12.7248	12.5174	12.2961	12.0516	11.777	11.4676	11.1199	10.7345	10.318	9.88183	9.43915	9.00011	8.5693	8.14725	7.7345	7.33417	6.9529	6.59801	6.27462	5.98154	5.71175	5.45435	5.19735	4.93128	4.65196	4.36228	4.07137	3.79169	3.53348	3.30154	3.09217
3326.61	17.1449	16.9961	16.8466	16.701	16.5592	16.4165	16.263	16.0859	15.8694	15.5998	15.2702	14.8877	14.477	14.0729	13.7071	13.3951	13.135	12.9118	12.7059	12.4995	12.2792	12.0356	11.7621	11.4536	11.1071	10.7229	10.3077	9.87295	9.43172	8.99415	8.56481	8.14424	7.73295	7.33409	6.95425	6.60077	6.27873	5.98693	5.71832	5.46205	5.20612	4.94111	4.66287	4.37429	4.08451	3.80594	3.5488	3.31789	3.10951
3325.64	17.1091	16.9608	16.812	16.667	16.5259	16.3837	16.2309	16.0544	15.8385	15.5697	15.2409	14.8595	14.45	14.0472	13.6827	13.372	13.1132	12.8912	12.6863	12.481	12.2617	12.0191	11.7465	11.4391	11.0938	10.7108	10.297	9.86371	9.42397	8.98792	8.56011	8.14106	7.73129	7.33393	6.95558	6.60355	6.2829	5.99241	5.72503	5.46992	5.2151	4.95118	4.67405	4.3866	4.09797	3.82054	3.56451	3.33465	3.12728
3324.68	17.0716	16.9239	16.7757	16.6314	16.4909	16.3494	16.1972	16.0213	15.8061	15.5381	15.2103	14.83	14.4217	14.0203	13.6571	13.3478	13.0903	12.8695	12.6658	12.4615	12.2432	12.0017	11.7302	11.4239	11.0798	10.6981	10.2857	9.8539	9.41571	8.98125	8.55504	8.13758	7.72939	7.3336	6.95681	6.60629	6.28709	5.99797	5.73187	5.47796	5.22429	4.96151	4.68553	4.39926	4.11182	3.83557	3.58068	3.35191	3.14559
3323.71	17.0326	16.8856	16.738	16.5944	16.4546	16.3137	16.1621	15.9869	15.7724	15.5053	15.1784	14.7993	14.3923	13.9923	13.6306	13.3227	13.0665	12.847	12.6444	12.4413	12.224	11.9835	11.7131	11.408	11.0651	10.6848	10.2738	9.8436	9.40702	8.9742	8.54963	8.13382	7.72727	7.33311	6.95792	6.60897	6.29127	6.00356	5.73879	5.48612	5.23364	4.97204	4.69724	4.41218	4.12597	3.85093	3.59721	3.36956	3.16431
3322.75	16.9933	16.8469	16.7	16.5571	16.4179	16.2777	16.1268	15.9522	15.7384	15.4721	15.1462	14.7683	14.3626	13.964	13.6038	13.2973	13.0425	12.8242	12.6229	12.4208	12.2047	11.9652	11.6959	11.392	11.0503	10.6714	10.2619	9.83322	9.39827	8.9671	8.54419	8.13004	7.72514	7.33263	6.95907	6.6117	6.29552	6.00924	5.7458	5.49439	5.24311	4.98269	4.70909	4.42526	4.14028	3.86646	3.61393	3.3874	3.18324
3321.78	16.955	16.8092	16.663	16.5207	16.3822	16.2427	16.0924	15.9185	15.7054	15.4399	15.115	14.7381	14.3337	13.9366	13.5778	13.2727	13.0192	12.8022	12.6021	12.4011	12.186	11.9476	11.6793	11.3765	11.0361	10.6585	10.2505	9.82333	9.38997	8.96041	8.53913	8.12661	7.72334	7.33243	6.96046	6.61464	6.29995	6.01507	5.75295	5.50277	5.25268	4.99342	4.72099	4.43836	4.15459	3.88198	3.63061	3.40518	3.20209
3320.82	16.919	16.7738	16.6282	16.4866	16.3487	16.2097	16.0601	15.8868	15.6744	15.4097	15.0857	14.7099	14.3067	13.9108	13.5534	13.2497	12.9975	12.7817	12.5826	12.3827	12.1686	11.9312	11.664	11.3623	11.0231	10.6468	10.2401	9.8144	9.38256	8.95455	8.53482	8.12385	7.72212	7.33275	6.9623	6.61796	6.30468	6.02115	5.76028	5.51129	5.26233	5.00418	4.73288	4.4514	4.16881	3.89735	3.6471	3.42274	3.22068
3319.86	16.8858	16.7411	16.5961	16.455	16.3178	16.1794	16.0303	15.8576	15.6459	15.3819	15.0588	14.684	14.2819	13.8873	13.5311	13.2286	12.9776	12.763	12.565	12.3661	12.153	11.9165	11.6503	11.3496	11.0115	10.6364	10.231	9.80669	9.37627	8.94971	8.53144	8.12193	7.72165	7.33372	6.96469	6.62175	6.30981	6.02754	5.76787	5.51998	5.2721	5.01502	4.74478	4.4644	4.18292	3.91256	3.66338	3.44005	3.23897
3318.89	16.8549	16.7108	16.5663	16.4259	16.2892	16.1514	16.0028	15.8307	15.6196	15.3562	15.0339	14.6601	14.2591	13.8656	13.5106	13.2093	12.9594	12.7458	12.5488	12.3509	12.1387	11.9031	11.6378	11.3382	11.0011	10.6272	10.223	9.80002	9.37095	8.94577	8.52888	8.12074	7.72183	7.33527	6.96759	6.62596	6.31529	6.03422	5.77567	5.52885	5.28198	5.02591	4.7567	4.47737	4.19695	3.92766	3.6795	3.45715	3.25703
3317.93	16.8255	16.6819	16.5379	16.398	16.2618	16.1246	15.9766	15.805	15.5945	15.3318	15.0102	14.6373	14.2373	13.8449	13.4911	13.1909	12.9421	12.7295	12.5335	12.3365	12.1252	11.8905	11.6262	11.3275	10.9914	10.6186	10.2157	9.79397	9.36622	8.94237	8.52682	8.12001	7.72242	7.33718	6.9708	6.63044	6.321	6.04109	5.78363	5.53784	5.29197	5.03688	4.76867	4.49036	4.21099	3.94273	3.69559	3.47421	3.27502
3316.96	16.7967	16.6535	16.5101	16.3707	16.2351	16.0984	15.9509	15.7798	15.5699	15.3079	14.9871	14.615	14.216	13.8247	13.472	13.173	12.9252	12.7137	12.5187	12.3225	12.1121	11.8783	11.6149	11.3171	10.9821	10.6104	10.2087	9.78824	9.36179	8.93926	8.52503	8.11954	7.72325	7.3393	6.97421	6.6351	6.32687	6.04811	5.79172	5.54695	5.30206	5.04794	4.78072	4.50344	4.2251	3.95788	3.71174	3.49132	3.29307
3316	16.768	16.6254	16.4824	16.3436	16.2085	16.0724	15.9254	15.7549	15.5455	15.2842	14.9642	14.593	14.195	13.8047	13.4531	13.1552	12.9085	12.698	12.5039	12.3087	12.0992	11.8663	11.6037	11.3069	10.973	10.6024	10.2019	9.78267	9.35752	8.93631	8.52339	8.11921	7.72423	7.34157	6.97775	6.6399	6.33287	6.05525	5.79995	5.55619	5.31228	5.05914	4.79291	4.51664	4.23935	3.97316	3.72803	3.50857	3.31126
3315.03	16.7397	16.5975	16.4551	16.3168	16.1823	16.0467	15.9002	15.7303	15.5215	15.2608	14.9415	14.5712	14.1742	13.785	13.4345	13.1377	12.8921	12.6826	12.4894	12.2952	12.0865	11.8545	11.5928	11.297	10.9641	10.5946	10.1953	9.77734	9.35348	8.93358	8.52197	8.11909	7.72541	7.34404	6.98149	6.64489	6.33906	6.06258	5.80835	5.56561	5.32268	5.07051	4.80527	4.53002	4.25377	3.98861	3.74448	3.526	3.32962
3314.07	16.7121	16.5704	16.4285	16.2907	16.1567	16.0216	15.8757	15.7063	15.498	15.238	14.9194	14.55	14.154	13.7658	13.4164	13.1207	12.8762	12.6676	12.4755	12.2821	12.0743	11.8431	11.5824	11.2875	10.9556	10.5873	10.1891	9.77239	9.3498	8.93119	8.52088	8.11929	7.72688	7.34678	6.98549	6.65012	6.34548	6.07013	5.81697	5.57524	5.33327	5.08206	4.81781	4.54357	4.26834	4.00421	3.76108	3.54355	3.34811
3313.11	16.6847	16.5435	16.4021	16.2649	16.1314	15.9968	15.8515	15.6825	15.4749	15.2155	14.8977	14.5291	14.134	13.7469	13.3986	13.1039	12.8605	12.653	12.4617	12.2692	12.0623	11.8321	11.5722	11.2783	10.9474	10.5801	10.1831	9.76763	9.34631	8.92898	8.51995	8.11964	7.72851	7.34967	6.98964	6.6555	6.35204	6.07782	5.82572	5.585	5.344	5.09375	4.83047	4.55724	4.28304	4.01993	3.77779	3.56121	3.3667
3312.14	16.6563	16.5155	16.3747	16.238	16.1051	15.971	15.8262	15.6578	15.4508	15.192	14.875	14.5072	14.1131	13.7271	13.3799	13.0864	12.844	12.6375	12.4473	12.2558	12.0497	11.8204	11.5614	11.2684	10.9386	10.5724	10.1767	9.76239	9.34236	8.92635	8.51864	8.11964	7.72981	7.35228	6.99354	6.66066	6.35843	6.08538	5.83438	5.59469	5.35469	5.10543	4.84314	4.57093	4.29777	4.0357	3.79457	3.57897	3.3854
3311.18	16.6242	16.484	16.3438	16.2077	16.0754	15.9419	15.7976	15.6298	15.4234	15.1653	14.8491	14.4823	14.0893	13.7045	13.3585	13.0662	12.825	12.6197	12.4306	12.24	12.0349	11.8065	11.5485	11.2566	10.9279	10.5629	10.1684	9.75547	9.33683	8.92224	8.51596	8.11838	7.72998	7.35387	6.99653	6.66503	6.36413	6.09234	5.84252	5.60395	5.36502	5.11681	4.85559	4.58447	4.31242	4.05146	3.8114	3.59682	3.40425
[truncated: 219 more rows]
[truncated: 574 more columns]

## Sheet: Fig.3a
Time (min)	Conversion (%)
0	0
2	0.12459
4	0.189
6	0.45412
8	0.67262
10	0.88192
15	0.88073
20	0.88412
25	0.88236
30	0.89476

## Sheet: Fig.3b
Exposure time (min)	PL lifetime (ms)
0	0
10	97.18
20	150.56
30	168.04
40	174.76
50	179.74
60	183.59
70	188.06
80	192.17
90	193.96
100	192.98
110	193.95
120	194.41

## Sheet: Fig.3c
Humidity	PL lifetime (ms)
0	195.54
0.1	191.773
0.3	196.252
0.5	204.88
0.7	196.137
[truncated: 1 more rows]

## Sheet: Fig.3d
	PL lifetime (ms)
[truncated: 7 more rows]

[truncated: 2 more sheets: Fig.3e, Fig.3f]
